# Supplementary material for: Enabling FAIR data in Earth and environmental science with community-centric (meta)data reporting formats
Source: Sci Data. 2022 Nov 14;9:700. doi: 10.1038/s41597-022-01606-w (PMC9663825; doi:10.1038/s41597-022-01606-w)
Supplement: Supplementary file 1 — Supplementary Table 1 [file 41597_2022_1606_MOESM1_ESM.xlsx]

## Sheet: Sheet1
Reporting format	Description	Standards reviewed	Other resources reviewed
Dataset metadata25	The dataset metadata reporting format is in use as part of ESS-DIVE’s data submission process. It ensures that data submitted to ESS-DIVE has a minimum set of metadata (e.g., title, abstract, author contact information) to enable data reuse.	● Ecological metadata language52	● Office of Science and Technical Information Announcement Notice 241.643
		● JavaScript Object Notation for Linked Data61
		● DataCite 4.162
		● Federal Geographic Data Committee57
File-level metadata26,51	Metadata about the data files included as part of a larger dataset. Information about the data files and the spatiotemporal context for each data file. Includes script that can extract file-level metadata from data files that adhere to this format.	● Ecological Metadata Language52	● Environmental Data Initiative: Five phases of data publishing67
		● ASCII File Format Guidelines for Earth Science Data63	● Centre for Environmental Data Analysis68
		● National Geospatial Data Assets Metadata Guidelines64	● United States Geological Survey: How “clean” should Excel files be to be considered machine readable69
		● Common format for CSV files65	● National Ecological Observatory Network file naming conventions70
		● USGS Data Dictionaries66	● Consortium of Universities for the Advancement of Hydrologic Science ODM specifications v1.1.171
			● StreamPulse72
			● Ameriflux39
Comma Separated Value files27	Recommendations for organizing tabular data stored in Comma Separated Values. Recommends optimal file structure, naming structure, and field structure.	● Common format for CSV files65	Datasets downloaded from repositories/databases:
		● ASCII format for Network Interchange73	● Ameriflux81,82
		● International System of Units74	● Environmental data initiative83,84
		● World Geodetic System 198475	● Mercury SFA85,86
		● ORNL DAAC CSV Standards76	● NEON data product87
		● ORNL DAAC Data Quality Checklist77	● Next-Generation Ecosystem Experiments - Arctic88,89
		● USGS Data Templates78	● Next Generation Ecosystem Experiments - Tropics90,91
		● National Archives: Tables of File Formats79	● Spruce and Peatland Responses Under Changing Environments92,93
		● ASCII File Format Guidelines for Earth Science Data63	● United States Geological Survey94
		● Date and Time on the Internet: Timestamps80	● WHONDRS95,96
			Other data resources:
			● National Ecological Observatory Network file naming conventions70
			● Environmental Data Initiative: Five phases of data publishing67
			● Centre for Environmental Data Analysis68
Sample ID28,44 and metadata	Enables tracking and reuse of environmental samples by providing guidance for registering physical samples for persistent identifiers. Enables sample linking across multiple collaborators, labs, and data systems online. Includes sample identifier metadata, descriptions about the sample and location.	● SESAR IGSN 97	● Joint Genome Institute Genome Online Database and sample template 101
		● IGSN Schema98	● Environmental Protection Agency Water Quality Exchange14
		● DataCite62	● United States Geological Survey National Digital Catalog102
		● Dublin Core99	● National Geological and Geophysical Data Preservation Program Geologic Collections Management System103
		● Darwin Core8	● National Ecological Observatory Network Biorepository Data Portal104
		● Minimum information about any sequence (MIxS)55
		● Observations and measurements100
Model archiving guidelines29,49	Helps modelers determine which components of their model data to archive and how to bundle data files for publication based on authorship criteria and repository storage capacities. Recommendations include archiving model inputs, testing or validation data, and any code or scripts associated with data preprocessing or modeling runs.	● National Science Foundation Earthcube modeling rubric105	● Earth System Grid Federation106
			● Dryad107
			● Zenodo108
			● NASA’s Earth Observing System Data and Information System109
			● National Center for Atmospheric Research Data Archive110
			● Earth Observatory Lab data archive111
			● ESS-DIVE4
			● National Science Foundation Arctic Data Center112
Locations metadata30	Minimum set of metadata to report about locations where field samples or observations are collected. While the sampling features described in the reporting format are primarily point locations, the format can optionally be expanded to capture metadata about plots and regions	● CF Conventions56	● Watershed Function Scientific Focus Area sensor metadata template41
		● DarwinCore8	● Watershed function SFA locations template42
		● Content Standard for Digital Geospatial Metadata57	● Ameriflux Biological, Ancillary, Disturbance, and Metadata15
		● Content Standard for Digital Geospatial Metadata: Biological Data Profile113	● iSamples46
		● Open Geospatial Consortium observations and measurements58	● Framework for Reporting Data and Metadata for Earth Science114
			● United States Geological Survey National Water Dashboard115
			● United States Department of Agriculture Snowpack Telemetry116
Amplicon abundance table metadata31	Microbial abundance profiles and sequences obtained from genomic sequencing of environmental samples	● Minimum information about a marker gene sequence (MIMARKS) for sequencing metadata.55	● Earth Microbiome Project Metadata Guide117
		● No data standards existed for amplicon abundance table bioinformatic processing metadata.	● National Center for Biotechnology Information (NCBI) Sequence Read Archive (SRA) Metadata and Submission Overview118
Leaf-level gas exchange32,47	Guidelines for providing methods metadata and instrument metadata for experiments collecting leaf-level gas exchange data. Defined variable names and units for data, and specifies required variables for various measurement types.	No data standards existed	● TRY database119
			● Biofuel Ecophysiological Traits and Yields120
			● Botanical Information and Ecology Network121
			Instruments
			● ADC iFL
			● ADC LCi T
			● ADC proT
			● CID CI-340
			● Licor 6400XT
			● Licor 6800
			● PP Systems CIRAS-2
			● PP Systems CIRAS-3
			● PP Systems TARGAS-1
			● Walz GFS-3000
Soil respiration33,48	Brings together decentralized and individual-driven field-measured data. The chamber-level metadata template facilitates reporting information about experimental conditions including variables being measured, chamber size and design, and instrumentation. The other template is for data entry of CO2 measurements from experimental chambers.	● Integrated Carbon Observation System122	● AmeriFlux38
			● FLUXNET123
			● Global N20 Database124
			● International Soil Radiocarbon Database125
			● Soil Incubator Database126
			● Soil Respiration Database127
			● Trace Gas Network128
			● Hibbard et al. 2005129
Sample-based water and soil chemistry34	Recommendations for consistently formatting data and metadata obtained from laboratory chemical analysis of field samples. Reporting chemical concentrations and metadata for data collection methods.	● Observations Data Model 2 (ODM2)130	● SLAC Floodplain Hydro-Biogeochemistry SFA133
		● Minimum information about any sequence55	● LBNL Watershed Function SFA134
		● Water Quality Exchange14	● PNNL River Corridor Hydrobiogeochemistry SFA135
		● National Ecological Observatory Network Protocols & Standardized Methods131	● ANL Wetlands SFA 136
		● EarthChem132	● LLNL Biogeochemistry at Interfaces SFA 137
			● ORNL Mercury SFA 138
			● WHONDRS139
			● AmeriFlux 140
			● NEON141
			● Terragenome142
Water level and sonde-based hydrologic monitoring35	Hydrologic sensor-based data and corresponding deployment metadata. Includes a terminology file that recommends terms for commonly used hydrological variable names that had significant variation across prior standards and data resources	● Observations Data Model 1 used in the Environmental Data Initiative (EDI) and Consortium of Universities for the Advancement of Hydrologic Science - Hydrologic Information System143	● United States Geological Survey National Water Information Systems144,145
		● Observations Data Model 2130	● National Ecological Observatory Network Data Formats and Conventions146
			● Water Quality Portal147
References
4	Varadharajan, C. et al. Launching an Accessible Archive of Environmental Data. EOS 100, (2019).
8	Wieczorek, J. et al. Darwin Core: an evolving community-developed biodiversity data standard. PLoS One 7, e29715 (2012).
14	Read, E. K. et al. Water quality data for national‐scale aquatic research: The Water Quality Portal. Water Resour. Res. 53, 1735–1745 (2017).
15	AmeriFlux. BADM: Biological, Ancillary, Disturbance, and Metadata https://ameriflux.lbl.gov/data/badm/ (2020).
25	Agarwal, D. et al. ESS-DIVE Reporting Format for Dataset Package Metadata. ESS-DIVE https://www.doi.org/10.15485/1866026 (2022).
26	Velliquette, T. et al. ESS-DIVE Reporting Format for File-level Metadata. ESS-DIVE https://www.doi.org/10.15485/1734840 (2021).
27	Velliquette, T. et al. ESS-DIVE Reporting Format for Comma-separated Values (CSV) File Structure. ESS-DIVE https://www.doi.org/10.15485/1734841 (2021).
28	Damerow, J. et al. ESS-DIVE global sample numbers and metadata reporting format for Environmental Systems Science (IGSN-ESS). ESS-DIVE https://www.doi.org/10.15485/1660470 (2020).
29	Simmonds, M. B. et al. ESS-DIVE guidelines for archiving terrestrial model data. ESS-DIVE https://www.doi.org/10.15485/1813868 (2021).
30	Crystal-Ornelas, R. et al. ESS-DIVE Reporting Format for Location Metadata. ESS-DIVE https://www.doi.org/10.15485/1865730 (2022).
31	Weisenhorn, P. & Beilsmith, K. ESS-DIVE Reporting Format for Amplicon Abundance Tables. ESS-DIVE https://www.doi.org/10.15485/1865729 (2022).
32	Ely, K. S., Rogers, A. & Crystal-Ornelas, R. ESS-DIVE reporting format for leaf-level gas exchange data and metadata. ESS-DIVE https://www.doi.org/10.15485/1659484 (2020).
33	Bond-Lamberty, B., Christianson, D. S., Crystal-Ornelas, R., Mathes, K. & Pennington, S. C. ESS-DIVE reporting format for field measurements of soil respiration. ESS-DIVE https://www.doi.org/10.15485/1798520 (2021).
34	Boye, K. et al. ESS-DIVE Reporting Format for Sample-based Water and Soil Chemistry Measurements. ESS-DIVE https://www.doi.org/10.15485/1865731 (2022).
35	Goldman, A. E., Ren, H., Torgeson, J. & Zhou, H. ESS-DIVE Reporting Format for Hydrologic Monitoring Data and Metadata. ESS-DIVE https://www.doi.org/10.15485/1822940 (2021).
38	Novick, K. A. et al. The AmeriFlux network: A coalition of the willing. Agric. For. Meteorol. 249, 444–456 (2018).
39	AmeriFlux Data Policy. AmeriFlux Data Policy https://ameriflux.lbl.gov/data/data-policy/ (2021).
41	Hubbard, S. S. et al. The East River, Colorado, watershed: A mountainous community testbed for improving predictive understanding of multiscale hydrological–biogeochemical dynamics. Vadose Zone J. 17, 1–25 (2018).
42	Kakalia, Z. et al. The Colorado East River community observatory data collection. Hydrol. Process. 35, (2021).
43	OSTI. Instructions for announcement of U.S. Department of Energy (DOE) publicly available scientific research datasets https://www.osti.gov/elink/F2416instruct.jsp (2017).
44	Damerow, J. et al. Sample identifiers and metadata to support data management and reuse in multidisciplinary ecosystem sciences. Data Science Journal 20, 1–19 (2021).
46	Richard, S. M. et al. Internet of samples. Proc. Assoc. Inf. Sci. Technol. 58, 813–815 (2021).
47	Ely, K. S. et al. A reporting format for leaf-level gas exchange data and metadata. Ecol. Inform. (2021).
48	Bond-Lamberty, B., Christianson, D. S., Crystal-Ornelas, R., Mathes, K. & Pennington, S. C. A reporting format for field measurements of soil respiration. Ecol. Inform. (2021).
49	Simmonds, M. B. et al. Guidelines for Publicly Archiving Terrestrial Model Data to Enhance Usability, Intercomparison, and Synthesis. Data Sci. J. 21, (2022).
51	McNelis, J., Crow, M. & Devarakonda, R. ESS-DIVE File Level Metadata Extractor. DOE Code https://www.doi.org/10.11578/DC.20201103.5 (2020).
52	Jones, M. et al. Ecological Metadata Language version 2.2.0. KNB Data Repository https://www.doi.org/10.5063/F11834T2 (2019).
55	Yilmaz, P. et al. Minimum information about a marker gene sequence (MIMARKS) and minimum information about any (x) sequence (MIxS) specifications. Nat. Biotechnol. 29, 415–420 (2011).
56	CF Conventions and Metadata. https://cfconventions.org/index.html (2020).
57	Federal Geographic Data Committee. Content Standard for Digital Geospatial Metadata. https://ci.nii.ac.jp/naid/10016800076/ (1998).
58	Observations and Measurements. Observations and Measurements https://www.ogc.org/standards/om (2011).
61	JSON for Linking Data. JSON for Linking Data https://json-ld.org/ (2016).
62	Brase, J. DataCite - A Global Registration Agency for Research Data. in 2009 Fourth International Conference on Cooperation and Promotion of Information Resources in Science and Technology 257–261 (2009).
63	Evans, K. et al. ASCII File Format Guidelines for Earth Science Data. (2016).
64	Federal Geographic Data Committee. National Geospatial Data Assets (NGDA) Metadata Guidelines. (2016).
65	Shafranovich, Y. Common Format and MIME Type for Comma-Separated Values (CSV) Files. (2005).
66	USGS Data Dictionaries. https://www.usgs.gov/data-management/data-dictionaries (2020).
67	EDI. Five phases of data publishing - Phase 2: Format and QC data tables https://environmentaldatainitiative.org/five-phases-of-data-publishing/phase-2/ (2019).
68	Pepler, S. & Parton, G. BADC-CSV Format for Data Exchange. https://help.ceda.ac.uk/article/105-badc-csv (2009).
69	Hsu, L. How “clean” should an Excel file be to be considered machine readable. https://my.usgs.gov/confluence/pages/viewpage.action?pageId=559852026 (2016).
70	NEON. NEON file naming conventions. https://data.neonscience.org/file-naming-conventions (2022).
71	Tarboton, D. G., Horsburgh, J. S. & Maidment, D. R. CUAHSI community Observations Data Model (ODM) version 1.1 design specifications. Des Doc (2008).
72	StreamPulse uploading data. http://pulseofstreams.weebly.com/uploading_data.html (2022).
73	Cerf, V. ASCII format for Network Interchange. (1969).
74	Newell, D. B. & Tiesinga, E. The International System of Units (SI) (2019 Edition). (National Institute of Standards and Technology, 2019).
75	EPSG. WGS 84. (1984).
76	ORNL DAAC CSV Standards. https://daac.ornl.gov/submit/csvstandards/ (2018).
77	Data Quality Review Checklist. https://daac.ornl.gov/submit/qachecklist/ https://daac.ornl.gov/submit/qachecklist/ (2022).
78	USGS Data Templates. https://www.usgs.gov/products/data-and-tools/data-management/data-templates (2022).
79	National Archives. https://www.archives.gov/records-mgmt/policy/transfer-guidance-tables.html#structuredata (2022).
80	Klyne, G. & Newman, C. Date and Time on the Internet: Timestamps. (2002).
81	Loescher, H. AmeriFlux BASE CR-Lse La Selva. AmeriFlux https://www.doi.org/10.17190/AMF/1246013 (2016).
82	Torn, M. & Dengel, S. AmeriFlux US-NGB NGEE Barrow. AmeriFlux https://www.doi.org/10.17190/AMF/1436326 (2018).
83	Brokaw, N. Luquillo Forest Dynamics Plot (LFDP) Liana Data. Environmental Data Initiative http://www.doi.org/10.6073/PASTA/EABE6E15723324EA3938B456D5BB02C2 (2017).
84	Bueno de Mesquita, C. P. Plant colonization of moss-dominated soils in the alpine: Microbial and biogeochemical implications. Environmental Data Initiative https://www..doi.org/10.6073/PASTA/C0CACD100CD89DA258B40A77FBB2FD4C (2019).
85	Brooks, S. East Fork Poplar Creek sonde data at kilometer 16.2 water year 2019. Mercury Critical Interfaces SFA Data Search https://www.doi.org/10.12769/1569821 (2019).
86	Riscassi, A. & Brooks, S. East Fork Poplar Creek discharge at kilometer 5.4 water year 2012. Mercury Critical Interfaces SFA Data Search https://www.doi.org/10.12769/1489524 (2019).
87	National Ecological Observatory Network (NEON). Coarse downed wood bulk density sampling (DP1.10014.001). NEON https://www.doi.org/10.48443/Z0TG-QS14 (2020).
88	Salmon, V., Iversen, C., Childs, J. & VanderStel, H. NGEE arctic plant traits: Soil cores, Kougarok road mile marker 64, Seward peninsula, Alaska, 2016. NGEE Arctic Data Search https://www.doi.org/10.5440/1346200 (2019).
89	Philben, M. et al. Results of experimental additions of organic nitrogen on soil organic matter decomposition, teller road site, Seward peninsula, 2017 and 2018. NGEE Arctic Data Search https://www.doi.org/10.5440/1454263 (2019).
90	Yaffar, D., Lugo, A. E., Silver, W., Cuevas, E. & Molina Colon, S. Plant root trait measurements raw data, 1962-2018, Island of Puerto Rico. Next-Generation Ecosystem Experiments Tropics; Oak Ridge National Laboratory https://www.doi.org/10.15486/NGT/1558773 (2019).
91	Norby, R. et al. Root-soil depth profile in Luquillo Experimental Forest, Puerto Rico, February, 2019. Next-Generation Ecosystem Experiments Tropics; Oak Ridge National Laboratory https://www.doi.org/10.15486/NGT/1574087 (2019).
92	Griffiths, N. & Sebestyen, S. SPRUCE porewater chemistry data for experimental plots beginning in 2013. Oak Ridge National Lab’s Terrestrial Ecosystem Science Scientific Focus Area (ORNL TES SFA) https://www.doi.org/10.3334/CDIAC/SPRUCE.028 (2016).
93	McPartland, M. Y. et al. SPRUCE: NDVI data from selected SPRUCE experimental plots, 2016-2018. Oak Ridge National Laboratory (ORNL), Oak Ridge, TN (United States) https://www.doi.org/10.25581/SPRUCE.057/1490190 (2019).
94	Croteau, M. N., Sikder, M., Poulin, B. A. & Baalousha, M. Laboratory data to assess the effect of nanoparticle size and natural organic matter composition on the bioavailability of platinum nanoparticles to a model freshwater invertebrate species. U.S. Geological Survey https://www.doi.org/10.5066/P9G18URX (2020).
95	Danczak, R. E. et al. WHONDRS 48 Hour Diel Cycling Study at the Altamaha River in Georgia, USA. Worldwide Hydrobiogeochemistry Observation Network for Dynamic River Systems (WHONDRS); ESS-DIVE https://www.doi.org/10.15485/1577263 (2019).
96	Stegen, J. C. et al. WHONDRS 48 hour Diel cycling study at HJ Andrews Experimental Forest Watershed 1 (WS1). Worldwide Hydrobiogeochemistry Observation Network for Dynamic River Systems (WHONDRS); ESS-DIVE http://www.doi.org/10.15485/1509695 (2019).
97	SESAR. SESAR Batch Registration Quick Guide. Zenodo https://www.doi.org/10.5281/zenodo.3874923 (2020).
98	IGSN Descriptive Metadata Schema. IGSN metadata https://github.com/IGSN/metadata (2017).
99	Weibel, S., Kunze, J., Lagoze, C. & Wolf, M. Dublin core metadata for resource discovery. Internet Engineering Task Force RFC 2413, 132 (1998).
100	ISO 19156:2011. Geographic information — Observations and measurements https://www.iso.org/standard/32574.html (2011).
101	Joint Genome Institute Genome Online Database. https://genome.jgi.doe.gov/portal/ (2022).
102	USGS National Digital Catalog. https://www.usgs.gov/programs/national-geological-and-geophysical-data-preservation-program/national-digital-catalog (2022).
103	Geologic Materials Repository Working Group. The U.S. Geological Survey Geologic Collections Management System (GCMS)—A master catalog and collections management plan for U.S. Geological Survey geologic samples and sample collections. (2015).
104	NEON Biorepository Data Portal. https://biorepo.neonscience.org/portal/ (2022).
105	Hanson, B. Data policies and practices for AGU publications for models and model output. (2020).
106	Williams, D. N., Lawrence, B. N., Lautenschlager, M., Middleton, D. & Balaji, V. The Earth System Grid Federation: Delivering globally accessible petascale data for CMIP5. Proceedings of the Asia-Pacific Advanced Network vol. 32 121 (2011).
107	Dryad. https://datadryad.org/ (2022).
108	Zenodo. https://zenodo.org/ (2022).
109	DAAC. https://earthdata.nasa.gov/eosdis/daacs (2021).
110	NCAR. https://rda.ucar.edu/ (2022).
111	EOL. https://www.eol.ucar.edu/about-eol (2022).
112	Arctic Data Center. https://arcticdata.io/ (2016).
113	Federal Geographic Data Committee. Content Standard for Digital Geospatial Metadata Part 1: Biological Data Profile. (1999).
114	Christianson, D. S. et al. A metadata reporting framework (FRAMES) for synthesis of ecohydrological observations. Ecol. Inform. 42, 148–158 (2017).
115	USGS. https://dashboard.waterdata.usgs.gov/ (2022).
116	SNOTEL. https://wcc.sc.egov.usda.gov/reportGenerator/ (2022).
117	Earth Microbiome Project. https://earthmicrobiome.org/protocols-and-standards/metadata-guide/ (2022).
118	National Center for Biotechnology Information. SRA Metadata and Submission Overview. https://www.ncbi.nlm.nih.gov/sra/docs/submitmeta/ (2019).
119	Kattge, J. et al. TRY plant trait database - enhanced coverage and open access. Glob. Chang. Biol. 26, 119–188 (2020).
120	LeBauer, D. et al. BETYdb: a yield, trait, and ecosystem service database applied to second generation bioenergy feedstock production. Glob. Change Biol. Bioenergy 10, 61–71 (2018).
121	Maitner, B. S., Boyle, B., Casler, N. & Condit, R. The bien r package: A tool to access the Botanical Information and Ecology Network (BIEN) database. Methods Ecol. Evol. (2018).
122	ICOS. https://www.icos-cp.eu/ (2022).
123	Pastorello, G. et al. The FLUXNET2015 dataset and the ONEFlux processing pipeline for eddy covariance data. Sci Data 7, 225 (2020).
124	Dorich, C. D. et al. Improving N2O emission estimates with the global N2O database. Curr Opin Environ Sustain 47, 13–20 (2020).
125	Lawrence, C. R. et al. An open-source database for the synthesis of soil radiocarbon data: International Soil Radiocarbon Database (ISRaD) version 1.0. Earth Syst. Sci. Data 12, 61–76 (2020).
126	Schädel, C. et al. Decomposability of soil organic matter over time: the Soil Incubation Database (SIDb, version 1.0) and guidance for incubation procedures. Earth Syst. Sci. Data 12, 1511–1524 (2020).
127	Jian, J. et al. A restructured and updated global soil respiration database (SRDB-V5). Earth Syst. Sci. Data 13, 255–267 (2021).
128	Ojima, D., Mosier, A., Del Grosso, S. & Parton, W. J. TRAGNET analysis and synthesis of trace gas fluxes. Global Biogeochem. Cycles 14, 995–997 (2000).
129	Hibbard, K. A., Law, B. E., Reichstein, M. & Sulzman, J. An analysis of soil respiration across northern hemisphere temperate ecosystems. Biogeochemistry 73, 29–70 (2005).
130	Horsburgh, J. S. et al. Observations Data Model 2: A community information model for spatially discrete Earth observations. Environ. Model. Soft. 79, 55–74 (2016).
131	NEON Protocols & Standardized Methods. https://www.neonscience.org/data-collection/protocols-standardized-methods (2020).
132	EarthChem Data Templates. https://www.earthchem.org/ecl/templates/ (2021).
133	SLAC. https://www-ssrl.slac.stanford.edu/sfa/ (2022).
134	WFSFA. https://eesa.lbl.gov/projects/watershed-function-sfa/ (2022).
135	River Corridor SFA. https://www.pnnl.gov/projects/river-corridor (2022).
136	AWHSFA. https://www.anl.gov/bio/subsurface-biogeochemical-research (2022).
137	LLNL Seaborg. https://seaborg.llnl.gov/research/environmental-radiochemistry (2022).
138	Mercury SFA. https://www.esd.ornl.gov/programs/rsfa/ (2021).
139	WHONDRS. https://www.pnnl.gov/projects/WHONDRS (2022).
140	Ameriflux. https://ameriflux.lbl.gov/ (2022).
141	NEON. https://www.neonscience.org/ (2020).
142	Vogel, T. M. et al. TerraGenome: a consortium for the sequencing of a soil metagenome. Nat. Rev. Microbiol. 7, 252–252 (2009).
143	CUAHSI-HIS. Master Controlled Vocabulary Registry for ODM 1.1 http://his.cuahsi.org/mastercvreg/cv11.aspx (2008).
144	Blodgett, D., Lucido, J. & Kreft, J. Progress on water data integration and distribution: a summary of select US Geological Survey data systems. J. hydroinformatics 18, 226–237 (2016).
145	NWIS Inventory. https://waterdata.usgs.gov/nwis/inventory (2022).
146	NEON. https://www.neonscience.org/data-samples/data-management/data-formats-conventions (2020).
147	WQP User Guide. https://www.waterqualitydata.us/portal_userguide/ (2022).
