# Supplementary material for: Enabling FAIR data in Earth and environmental science with community-centric (meta)data reporting formats
Source: Sci Data. 2022 Nov 14;9:700. doi: 10.1038/s41597-022-01606-w (PMC9663825; doi:10.1038/s41597-022-01606-w)
Supplement: Supplementary file 2 — Supplementary Table 2 [file 41597_2022_1606_MOESM2_ESM.xlsx]

## Sheet: Sheet1
Supplementary Table 2	Evaluation of how ESS-DIVE’s reporting formats achieve the Findable, Accessible, Interoperable, and Reusable data principles 1,21 in the context of the ESS-DIVE data repository (some of the FAIR Principles are not applicable at the reporting format level and implementation occurs through the data repository supported infrastructure / metadata). All datasets published in the ESS-DIVE repository ad…
FAIR Principle	Number of reporting formats achieving FAIR principle when combined with repository features	Reporting formats not fully achieving FAIR principle	Progress toward achieving FAIR principle
F1. (meta)data are assigned a globally unique and persistent identifier.	11	All achieve FAIR principle on ESS-DIVE or other data repositories+	All datasets uploaded to ESS-DIVE are associated with a persistent DOI. Data and metadata associated with samples and associated metadata are assigned an IGSN.
F2. data are described with rich metadata	11	All achieve FAIR principle	All reporting formats provide guidance and many include templates for including descriptive metadata about entire datasets, individual data files, samples, and specific data types. Metadata requirements were defined by scientists who provide and potentially search for the data.
F3. (meta)data clearly and explicitly include the identifier of the data it describes.	9	CSV reporting format*, model data archiving guidelines*	Data files are assigned an identifier and explicitly linked via ESS-DIVE’s use of the Ecological Metadata Language52
F4. (meta)data are registered or indexed in a searchable resource.	1	CSV reporting format, model data archiving guidelines, soil respiration, leaf-level gas exchange, sonde-based hydrologic monitoring, sample-based water and soil chemistry, amplicon abundance table metadata, file-level metadata, sample ID and metadata, locations metadata	Metadata provided about each dataset submitted to ESS-DIVE are indexed and searchable as part of the ESS-DIVE repository. Individual reporting formats are not currently at a stage where the data contained within files are automatically indexed and searchable except for dataset metadata. This is a target for future work.
A1. (meta)data are retrievable by their identifier using a standardized communications protocol.	9	CSV reporting format*, model data archiving guidelines*	When data are archived in the ESS-DIVE repository, metadata are available over HTTP.
A1.1. the protocol is open, free, and universally implementable.	11	All achieve FAIR principle on ESS-DIVE or other data repositories+	Users can access (meta)data on ESS-DIVE over HTTP.
A1.2. the protocol allows for an authentication and authorization procedure, where necessary.	11	All achieve FAIR principle on ESS-DIVE+	Data that adheres to reporting formats is stored in ESS-DIVE repository which allows for authentication and authorization, so individual reporting formats do not need to have their own protocols.
A2. (meta)data are accessible, even when the data are no longer available	11	All achieve FAIR principle on ESS-DIVE+	Data are stored using persistent identifiers and in non-proprietary formats. Also, ESS-DIVE stores metadata independent of the datasets and the metadata are replicated across the DataONE network.
I1. (meta)data use a formal, accessible, shared, and broadly applicable language for knowledge representation.	1	CSV reporting format, model data archiving guidelines, soil respiration, leaf-level gas exchange, sonde-based hydrologic monitoring, sample-based water and soil chemistry, amplicon abundance table metadata, file-level metadata, sample ID and metadata, locations metadata	All reporting formats made good strides toward machine readable knowledge representation. However, based on community feedback most prioritized human-readable explanations of variables via data dictionaries and term lists rather than fully machine readable knowledge representation. Having flexibility in term usage was considered important to lower the barrier for data contributors to adopt the re…
I2. (meta)data use vocabularies that follow FAIR principles.	4	CSV reporting format, model data archiving guidelines, soil respiration, leaf-level gas exchange, amplicon abundance table metadata, file-level metadata, locations metadata	Based on feedback from our community engagement, we made pragmatic choices that involved leaving out ontologies that made adoption of the formats burdensome in lieu of terms that scientists preferred to use. For samples, we chose a small subset of formal ontology terms to describe environmental context relevant for the ESS community. Scientists are encouraged, but not required to use ontologies w…
I3. (meta)data include qualified references to other (meta)data.	11	All achieve FAIR principle	All data submitted to ESS-DIVE can be externally linked to related resources in the repository.
R1. (meta)data are richly described with a plurality of accurate and relevant attributes.	11	All achieve FAIR principle	The dataset metadata and file-level metadata reporting formats ensure that entire datasets and individual files are described with rich metadata. Moreover, reporting formats also provide space for metadata provision for specific data types (e.g., chamber metadata for the soil respiration reporting format).
R1.1. (meta)data are released with a clear and accessible data usage license.	11	All achieve FAIR principle	All (meta)data submitted to ESS-DIVE are published with either CC BY 0 or CC BY 4.0 licenses.
R1.2. (meta)data are associated with detailed provenance^.	11	All achieve FAIR principle	All reporting formats make progress at tracking information about how and/or when data were collected via elements that collect detailed information about locations and timestamps when data were collected. Some reporting formats (e.g., sonde-based hydrologic monitoring, sample-based water and soil chemistry) include templates for methods-specific metadata. ESS-DIVE allows linking datasets to asso…
R1.3. (meta)data meet domain-relevant community standards	11	All achieve FAIR principle	The community reporting format effort is directly achieving this principle by involving research communities in creating (meta)data standards (i.e., reporting formats).
Table Footnotes:
An asterisk (*) indicates when the FAIR principle did not apply to the reporting format because it was an instruction-based guideline rather than templates and tools.
The caret (^) indicates that our interpretation of provenance in this case is that all reporting formats allow users to track components of provenance fundamentals including timestamps, location information, and instruments used, among other elements.
A plus (+) indicates that the FAIR principle is met when combined with specific features offered by the ESS-DIVE repository as specified in the last column of the table. The reporting format can achieve the FAIR principle on other repositories that offer the same features (e.g., assignment of persistent identifiers).
References
52 Jones, M. et al. Ecological Metadata Language version 2.2.0. KNB Data Repository https://www.doi.org/10.5063/F11834T2 (2019).
