# Supplementary material for: Enabling FAIR data in Earth and environmental science with community-centric (meta)data reporting formats
Source: Sci Data. 2022 Nov 14;9:700. doi: 10.1038/s41597-022-01606-w (PMC9663825; doi:10.1038/s41597-022-01606-w)
Supplement: Supplementary file 3 — Hydrologic monitoring crosswalk [file 41597_2022_1606_MOESM3_ESM.xlsx]

## Sheet: File_10_hydrologic_monitoring_c
Hydrological monitoring reporting format field	USGS	NEON	WQP	EDI_CUAHSI_HIS_ODM1	ODM2
DateTime	datetime	startDateTime; endDateTime	ActivityStartDate; ActivityStartTime/Time; ActivityEndDate; ActivityEndTime/Time	LocalDateTime; DateTimeUTC	ValueDateTime
Latitude	dec_lat_va	decimalLatitude; referenceLatitude	LatitudeMeasure	Latitude	Latitude
Longitude	dec_lat_va	decimalLongitude; referenceLongitude	LongitudeMeasure	Longitude	Longitude
Site_ID	site_no	siteID	MonitoringLocationIdentifier	SiteCode	SiteCode
DataFlag	*_cd	dataQF; fieldDataQF	ResultCommentText	QualityControlLevelCode; QualifierCode	DateQualityID; ProcessingLevelID; QualityCode
Notes	N/A	remarks	MeasureQualifierCode	Comments	Comments
InstallationMethod_ID	N/A	name; referenceName	ActivityIdentifier	MethodCode	MethodID
InstallationMethod_Description	N/A	description; referenceDescription	ActivityTypeCode	MethodDescription	MethodDescription
Depth	well_depth_va; hole_depth_va	zOffset	ResultDepthHeightMeasure/MeasureValue	OffsetValue	depth; ZLocation; Offset1Value
Depth_Reference	depth_src_cd	referenceName	ResultDepthAltitudeReferencePointText	OffsetDescription	ZLocationReferenceID; Offset1UnitID
Elevation	alt_va	elevation; eastOffset; northOffset	VerticalMeasure/MeasureValue	Elevation_m	Elevation_m
Elevation_Reference	alt_datum_cd	referenceName	VerticalCoordinateReferenceSystemDatumName	VerticalDatum	ElevationDatumCV
Site_Name	station_nm	namedLocation	MonitoringLocationName	SiteName	SiteName
Water_Name	N/A	N/A	AquiferName	N/A	N/A
Site_Type	site_tp_cd	aquaticSiteType	MonitoringLocationTypeName	SiteType	SiteType
Configuration	N/A	N/A	MonitoringLocationDescriptionText	N/A	N/A
DateTime_Start	qw_begin_date; gw_begin_date; sv_begin_date	startDateTime; start; referenceStart	ActivityStartDate; ActivityStartTime/Time	BeginDateTime	BeginDateTime
DateTime_End	qw_end_date; gw_end_date; sv_end_date	endDateTime; end; referenceEnd	ActivityEndDate; ActivityEndTime/Time	EndDateTime	EndDateTime
UTC_Offset	tz_cd	N/A	ActivityStartTime/TimeZoneCode; ActivityEndTime/TimeZoneCode	BeginDateTimeUTCOffset; EndDateTimeUTCOffset	BeginDateTimeUTCOffset; EndDateTimeUTCOffset
CrosswalkSource_Website_Home	https://waterdata.usgs.gov/nwis	https://data.neonscience.org/	https://www.waterqualitydata.us/	https://environmentaldatainitiative.org/dataset-design/met-hydro-data-package-design/; https://www.cuahsi.org/data-models/publication	https://www.odm2.org/
CrosswalkSource_Website_Resource	https://help.waterdata.usgs.gov/codes-and-parameters; https://waterdata.usgs.gov/nwis/inventory	https://www.neonscience.org/data-samples/data-management/data-formats-conventions	https://www.waterqualitydata.us/portal_userguide/	http://his.cuahsi.org/mastercvreg/cv11.aspx	http://vocabulary.odm2.org/variablename/
CrosswalkSource_Notes	"DataFlag columns are named with the name of the data column the flag refers to (indicated here with *) and followed with _cd."	"National Ecological Observatory Network (NEON) data products for sensor deployments include sensor position files that detail individual sensors located at a given space and time. The terms listed above include the terms from variable files and from these sensor position files."	"The Water Quality Portal (WQP) is a joint resource from the USGS, the Environmental Protection Agency (EPA), and the National Water Quality Monitoring Council (NWQMC)."	"The Environmental Data Initiative (EDI) and Consortium of Universities for the Advancement of Hydrologic Science - Hydrologic Information System (CUAHSI-HIS) both use Observations Data Model (ODM) 1.1.1 controlled vocabulary for variables. MethodDescription field may contain information located in the Reporting Format's Instrument_Summary header row section."	"ODM2 is a revision and expansion of ODM 1.1.1. MethodDescription field may contain information located in the Reporting Format's Instrument_Summary header row section. ODM2 has schema specific to time series and to equipment, which have details beyond what is included in the Reporting Format."
