# Supplementary material for: Enabling FAIR data in Earth and environmental science with community-centric (meta)data reporting formats
Source: Sci Data. 2022 Nov 14;9:700. doi: 10.1038/s41597-022-01606-w (PMC9663825; doi:10.1038/s41597-022-01606-w)
Supplement: Supplementary file 4 — Hydrologic monitoring data dictionary [file 41597_2022_1606_MOESM4_ESM.xlsx]

## Sheet: File_10_hydrologic_monitoring_c
Column_or_Row_Name	Unit	Definition
Hydrological monitoring reporting format field	N/A	These are the fields used for ESS-DIVE's Hydrologic Monitoring reporting format
USGS	N/A	US Geological Survey recommendations for formatting water metadata Blodgett, D., Lucido, J. & Kreft, J. Progress on water data integration and distribution: a summary of select US Geological Survey data systems. J. hydroinformatics 18, 226–237 (2016); NWIS Inventory. https://waterdata.usgs.gov/nwis/inventory (2022).
NEON	N/A	National Ecological Observatory Network's recommendations for formatting data. NEON. https://www.neonscience.org/data-samples/data-management/data-formats-conventions (2020).
WQP	N/A	Water Quality Portal User Guide. https://www.waterqualitydata.us/portal_userguide/ (2022).
EDI_CUAHSI_HIS_ODM1	N/A	Controlled vocabulary for terms used by Consortium of Universities for the Advancement of Hydrologic Science United States as specified in Tarboton, D. G., Horsburgh, J. S. & Maidment, D. R. CUAHSI community Observations Data Model (ODM) version 1.1 design specifications. Des Doc (2008).
ODM2	N/A	Observation Data Model 2 data standard as specified in Horsburgh, J. S. et al. Observations Data Model 2: A community information model for spatially discrete Earth observations. Environmental Modelling & Software 79, 55–74 (2016).
