# Supplementary material for: Enabling FAIR data in Earth and environmental science with community-centric (meta)data reporting formats
Source: Sci Data. 2022 Nov 14;9:700. doi: 10.1038/s41597-022-01606-w (PMC9663825; doi:10.1038/s41597-022-01606-w)
Supplement: Supplementary file 5 — Water and soil chemistry crosswalk [file 41597_2022_1606_MOESM5_ESM.xlsx]

## Sheet: File_9_water_and_soil_chemistry
ESS-DIVE	ESS-DIVE	WQX	WQX	ODM2	ODM2	NEON	NEON	MixS	MixS	EarthChem	EarthChem
Item	Format/description	Data Element	Format/description	Name	Format/description	fieldName	Format/description	Structured Comment Name	Definition/format
sampleID	IGSN	ActivityIdentifier	ML:DATE:TIME:ACT TYPE:DEPTH (ML=monitoring location ID)	SamplingFeatureID; FeatureActionID; ResultID; ResultUUID	CZOs recommend using IGSNs for specimens. In OGM2, FeatureActionIDs are the closest to SampleIDs - each FeatureActionID is a unique combination of a SamplingFeatureID and an ActionID. Samples in ODM2 are called "Specimens" and are a type of Sampling Feature. ResultUUIDs are globally unique, typically GUID. ResultIDs are used to link metadata about the result from other tables (e.g. analytical met…	uid; sampleID; sampleCode	uid is the unique (within the NEON database) identifier for the record. Sample ID is the unique sample identifier. Sample code is the barcode for the sample. Add on prefix (e.g. kclSampleID and kclSampleCode for KCl-extracted samples) to specify subsamples. All are in string format.	Unique Sample ID	user specified, not clear what level of uniqueness is required (file level, package level, project level, globally etc..)	IGSN	IGSN
sampleName	user specified	N/A	N/A	SamplingFeatureName	user specified	N/A	N/A	N/A	N/A	(Sample) Name	user specified or a standard reference material (SRM)
material	controlled vocabulary (from Sample Metadata)	ActivityMediaName	allowed vocabulary (domain values)	SpecimenMediumCV	controlled vocabulary	sampleType	controlled vocabulary	experimental_factor; investigation_type	ENVO recommended for experimental factor (=material). Controlled vocabulary for investigation type (e.g. organic matter, chemical speciation/mapping, molecular structure)	Analyzed Material	e.g. soil, whole rock, volcanic glass, mineral, fossil
variableName	recommended vocabulary (camelCase)	CharacteristicName	allowed vocabulary (domain values)	VariableID	Variables are listed in a separate table and linked through the VariableID	Variable	controlled vocabulary (abbreviations of variables), each variable in a column	Parameters or measurements	pre-filled variable names in the template for each sample type, can add others (misc_param)	Parameter	controlled vocabulary (EarthChem)
unit	recommended vocabulary (camelCase)	Result Unit	allowed vocabulary (domain values)	UnitsID	Specifications for units are stored in a separate table and linked through the UnitsID	units	camelCase, e.g. milligramsPerKilogram, millimolesPerLiter	Preferred unit	listed in the checklist (i.e. not in the data table)	Unit	controlled vocabulary (EarthChem)
unitBasis	camelCase; Examples: asN, asCaCO3, dryWeight	MethodSpeciationName; ResultWeightBasis	allowed vocabulary (domain values)	N/A	N/A	N/A	specified in the description for the variable	N/A	included in the preferred unit	N/A	not specified
analysisMethodID	IGSN or other unique (within data package) code	AnalyticalMethodIdentifier	code for standard method (e.g. USEPA) or user defined	MethodID	each term has a unique url	N/A	Method descriptions are collected in the document library (pdf-files from each laboratory)	[variable]_meth	separate column next to variable measurement column, e.g. texture_meth, heavy_metals_meth, salinity_meth, pH_meth; expected value is a reference to a method (e.g. PMID,DOI or url)	Method Code	serial numbers (1, 2, 3 etc.) included in second header row for parameters and used to link to metadata in "Primary Analytical Metadata" table and "Method-specific Metadata" table
analysisDetectionLimit	numerical, same unit as data values	DetectionQuantitationLimitTypeName; DetectionQuantitationLimitMeasure; Detection LimitMeasureUnitCode	Three separate columns (also available for quantitation limits); Example: Upper Detection Limit; 1.9; mg/l	DataQualityID	Data quality metadata is stored in one or more separate tables and linked with IDs	N/A	Provided for each method in method description documents	N/A	N/A	detection limit	reported in "Method-specific Metadata" table. Unit for detection limit is also reported in the "Method-specific Metadata" table
analysisPrecision	numerical, same unit as data values	N/A	N/A	DataQualityID	Data quality metadata is stored in one or more separate tables and linked with IDs	N/A	Provided in userGuide (soil) and/or for each method in method description documents	N/A	N/A	Analytidal Accuracy and Reproducibility	Based on reference material analyses that are reported ini 5 columns in the "Primary Analytical Metadata"
dataStatus	controlled vocabulary (from FLMD??)	ResultStatusIdentifier	allowed vocabulary (domain values)	ProcessingLevelID; StatusCV	controlled vocabulary	Data Level	Five levels, 0-4, are used to indicate the level of data processing. Used at package level (releases)	N/A	N/A	number of replicates; Normalization; Other	data file gives option of reporting the number of replicates measured or leave blank if only one; normalization involves using the reference material data and is specified in "Method-specific Metadata" table, option to add more columns in this table to specify additional methodological metadata
headerRows_no	numerical	N/A	Only one header row	N/A	N/A	N/A	only one header row	N/A	only one header row	N/A	data is supposed to be reported using the templates, which has 5 header rows for the data file (3 for parameter columns, plus 2 in the metadata columns)
preservationMethodID	IGSN or other unique (within data package) code	N/A	N/A	SpecimenPreservation	each term has a unique url	N/A	Method descriptions are collected in the document library (pdf-files from each laboratory)	store_cond; oxy_stat_samp; samp_store_dur; samp_store_temp;	storage condition type, oxygen status of sample, storage duration/temperature/location	N/A	can be reported in "Sample" table, but no specific recommendations or terminology is provided
preparationMethodID	IGSN or other unique (within data package) code	ResultSampleFraction	allowed vocabulary (domain values)	SpecimenPreparation	each term has a unique url	N/A	Method descriptions are collected in the document library (pdf-files from each laboratory)	sieving; size_frac_low; size_frac_up; perturbation	sieving or pooling of samples, filter/mesh sizes, treatments (perturbations)	size fraction; sample preparation; chemical treatment	each of these options are reported in metadata columns in the data file. Any other preparation could be reported as part of the "Method-specific Metadata" table
dataProcessingMethodID	IGSN or other unique (within data package) code	StatisticalBaseCode; ResultValueType	allowed vocabulary (domain values)	MethodID	each term has a unique url	N/A	Data Processing follows strict protocols and are described on the webpage	N/A	N/A	N/A	N/A
timeStamp_variableName	YYYY-MM-DD HH:MM:SS	ActivityStartDate; ActivityStartTimeZone	YYYY-MM-DD; any of the longitudinal divisions of the earth's surface in which a standard time is kept	ResultDateTime; ResultDateTimeUTCOffset; ValidDateTime; ValidDateTomeUTCOffset	No specified format, but UTC offset is required	N/A	not normally reported, but each method and sample type has a specified longest holding time between sampling and analyses	[method]_date (e.g. collection_date)	YYYY-MM-DD HH:MM:SS (can be truncated)	analysis date	MM/DD/YYYY; reported i the "Primary Analytical Metadata" table
dataFlags_variableName	unique codes (within data package), must be defined in terminology file	MeasureQualifierCode; DetectionConditionText	allowed vocabulary (domain values)	DataQualityCodeCV	unclear format	dataQF	codes specified by NEON (controlled), provided in userGuides	N/A	N/A	N/A	N/A
notes	free text	ResultComment	free text	N/A	N/A	remarks	free text	N/A	N/A	N/A	N/A
methodID	IGSN or other unique (within data package) code	MethodIdentifier	code for documented method or free text	MethodID	each term has a unique url	N/A	Method descriptions are collected in the document library (pdf-files from each laboratory)	[variable]_meth	e.g. texture_meth, heavy_metals_meth, salinity_meth, pH_meth; expected value is a reference to a method (e.g. PMID,DOI or url)	Method Code	serial numbers (1, 2, 3 etc.) included in second header row for parameters and used to link to metadata in "Primary Analytical Metadata" table and "Method-specific Metadata" table
methodType	recommended vocabulary (camelCase)	N/A	N/A	MethodTypeCV	controlled vocabulary	N/A	Method descriptions are collected in the document library (pdf-files from each laboratory). They are organized by method type in the online library	N/A	included in the "methodID"	Technique	controlled vocabulary (EarthChem)
methodDescription	free text, should meet detail level required for a publication	AnalyticalMethodIdentifierContext	predefined values (e.g. USEPA, USGS, ASTM) or user defined, unique code	MethodDescription	not required	N/A	Method descriptions are collected in the document library (pdf-files from each laboratory).	Definition	Method descriptions are reported in the checklist table	Technique Description	As given in the vocabulary
methodLab	text	N/A	N/A	OrganizationID	Same setup as for project organizations etc - i.e. the lab needs to be a registered organization	laboratoryName	provided in data file	N/A	N/A	Laboratory	given in the "Primary Analytical Metadata" table
methodTemp	value and unit	ResultTemperatureBasis	allowed vocabulary (domain values)	N/A	N/A	N/A	Method descriptions are collected in the document library (pdf-files from each laboratory).	samp_store_temp	preferred unit: degree Celsius	N/A	could be reported in the "Method-specific Metadata" table
methodLight	text	N/A	N/A	N/A	N/A	N/A	Method descriptions are collected in the document library (pdf-files from each laboratory).	store_cond	text describing storage conditions	N/A	could be reported in the "Method-specific Metadata" table
methodAtmosphere	text	N/A	N/A	N/A	N/A	N/A	Method descriptions are collected in the document library (pdf-files from each laboratory).	oxy_stat_samp	aerobic, anaerobic	N/A	could be reported in the "Method-specific Metadata" table
methodMoisture	text	N/A	N/A	N/A	N/A	N/A	Method descriptions are collected in the document library (pdf-files from each laboratory).	store_cond	text describing storage conditions	N/A	could be reported in the "Method-specific Metadata" table
methodMedium	text	N/A	N/A	N/A	N/A	N/A	Method descriptions are collected in the document library (pdf-files from each laboratory).	N/A	can be included in the method description in the checklist table	N/A	could be reported in the "Method-specific Metadata" table
methodTime	value and unit	ResultTimeBasis	allowed vocabulary (domain values)	ActionBeginDateTime; ActionBeginDateTimeUTCOffset:ActionEndDateTime;ActionEndDateTimeUTCOffset	Universal for all actions (including sampling, in-situ measurements etc). No required format, but UTC offset is required	N/A	Method descriptions are collected in the document library (pdf-files from each laboratory).	N/A	can be included in the method description in the checklist table	N/A	could be reported in the "Method-specific Metadata" table
methodReference	code for standard methods (e.g., EPA 353.2, Rev 2) and/or citation for published methods	MethodIdentifier	code for documented method or free text	MethodLink	Url link to method description, publication etc	N/A	Method descriptions are collected in the document library (pdf-files from each laboratory).	N/A	can be included in the method description in the checklist table	N/A	could be reported in the "Method-specific Metadata" table
methodInstrument	text	N/A	N/A	EquipmentID	Equipment (including instruments) information is recorded in a separate table and linked through Equipment IDs	N/A	Method descriptions are collected in the document library (pdf-files from each laboratory).	N/A	can be included in the method description in the checklist table	instrument	reported in the "Primary Analytical Metadata" table
term	codes and terms used in data file	N/A	terminology is either free or has to follow the pre-registered domain values (can request new domain values if needed)	Name	terms are listed in tables as "names" with a comment briefly describing the nature of the term and a link to the applicable controlled vocabulary (if any)	fieldName	camelCase	Structured Comment Name		N/A	no user specified terminology file is included, expectation is to use templates and controlled vocabularies
definition	text	Definitions	text	Comment	n	description	text	Package item; Description		N/A	Descriptions for the controlled vocabulary terms/codes are provided in the EarthChem Vocabulary, i.e. not specified by users
recommendedTerm	corresponding term in this reporting format	Domain Values (allowed vocabulary)	terminology is either free or has to follow the pre-registered domain values (can request new domain values if needed)	CVs	most terminology is controlled, but additions/modifications can be submitted/suggested for review	N/A	N/A	N/A	N/A	Vocabularies	EarthChem vocabularies with descriptions are provided and should be used exclusively
files	full file name of files included in data package that use the term	N/A	N/A	ActionFileLink; SourceVocabularyURI	not completely cross-related, but there are options for linking to specific files	table	list of table names, table names are included in the file names for NEON csv files, which follow strict naming convention	Occurrence; Position	Occurrence = indicates if term can be used once (1) or multiple times (m); Position indicates in what position the term occurs within the package	N/A	N/A
