# Supplementary material for: Enabling FAIR data in Earth and environmental science with community-centric (meta)data reporting formats
Source: Sci Data. 2022 Nov 14;9:700. doi: 10.1038/s41597-022-01606-w (PMC9663825; doi:10.1038/s41597-022-01606-w)
Supplement: Supplementary file 6 — Water and soil chemistry data dictionary [file 41597_2022_1606_MOESM6_ESM.xlsx]

## Sheet: File_9_water_and_soil_chemistry
Column_or_Row_Name	Unit	Definition
ESS-DIVE	N/A	These are the fields used for ESS-DIVE's Sample-based water and soil chemistry reporting format
WQX (EPA, USGS)	N/A	Environmental Protection Agency water quality data standard as described in Read, E. K. et al. Water quality data for national-scale aquatic research: The Water Quality Portal. Water Resour. Res. 53, 1735–1745 (2017).
ODM2 (e.g. CZOs)	N/A	Controlled vocabulary for earth observation terminology. Specifications found in Horsburgh, J. S. et al. Observations Data Model 2: A community information model for spatially discrete Earth observations. Environmental Modelling & Software 79, 55–74 (2016).
NEON	N/A	NEON Protocols & Standardized Methods. https://www.neonscience.org/data-collection/protocols-standardized-methods (2020).
MixS	N/A	Sequencing data and metadata standard described in Yilmaz, P. et al. Minimum information about a marker gene sequence (MIMARKS) and minimum information about any (x) sequence (MIxS) specifications. Nat. Biotechnol. 29, 415–420 (2011).
EarthChem	N/A	Recommendations for standardizing earth science chemistry data: EarthChem Data Templates. https://www.earthchem.org/ecl/templates/
