# Supplementary material for: Enabling FAIR data in Earth and environmental science with community-centric (meta)data reporting formats
Source: Sci Data. 2022 Nov 14;9:700. doi: 10.1038/s41597-022-01606-w (PMC9663825; doi:10.1038/s41597-022-01606-w)
Supplement: Supplementary file 7 — Soil respiration crosswalk [file 41597_2022_1606_MOESM7_ESM.xlsx]

## Sheet: File_8_soil_respiration_crosswa
Database	Link	Primary Focus	Timestamps	Provenance
AmeriFlux	https://ameriflux.lbl.gov/	CO2, water, energy fluxes - eddy covariance	Beginning and end of measurement - two timestamps per measurement	Raw data available by request
FLUXNET	https://daac.ornl.gov/cgi-bin/dataset_lister.pl?p=9	GHGs - eddy covariance	Beginning and end of measurement - two timestamps per measurement	PI contact info
Global N20 Database	https://ecoapps.nrel.colostate.edu/global_n2o/	N20 flux emissions	Beginning and end of measurement MM-DD-YYYY, no apparent timestamp	Citation DOI
Hibbard et al. 2005	http://dx.doi.org/10.1007/s10533-004-2946-0	Annual Rs	Year of annual Rs	Data citations provided
ICOS	https://www.icos-cp.eu/	GHGs - eddy covariance	Half and hourly averages	Complete reproducibility from raw data
ISRaD	https://soilradiocarbon.org/	Radiocarbon	D-M-YYYY	Not sure
SIDb	https://github.com/SoilBGC-Datashare/sidb	GHGs - chamber level	DOY (I think)	DOI links to studies
SRDB	https://github.com/bpbond/srdb	Seasonal to Annual Rs	Study midyear + years of data	Only for figure interpolations
TRAGNET	https://www2.nrel.colostate.edu/projects/tragnet/	Trace gas fluxes (CH4, NOx, N2O)	Not available	Not available
