# Supplementary material for: Enabling FAIR data in Earth and environmental science with community-centric (meta)data reporting formats
Source: Sci Data. 2022 Nov 14;9:700. doi: 10.1038/s41597-022-01606-w (PMC9663825; doi:10.1038/s41597-022-01606-w)
Supplement: Supplementary file 8 — Soil respiration data dictionary [file 41597_2022_1606_MOESM8_ESM.xlsx]

## Sheet: File_8_soil_respiration_crosswa
Column_or_Row_Name	Unit	Definition
AmeriFlux	N/A	Example Ameriflux dataset as specified in Novick, K. A. et al. The AmeriFlux network: A coalition of the willing. Agric. For. Meteorol. 249, 444–456 (2018).
FLUXNET	N/A	Data processing pipeline that is part of the AmeriFlux project as described in Pastorello, G. et al. The FLUXNET2015 dataset and the ONEFlux processing pipeline for eddy covariance data. Sci Data 7, 225 (2020).
Global N20 Database	N/A	Database constructed for N2O emissions, used to inform soil respiration reporting format. Dorich, C. D. et al. Improving N2O emission estimates with the global N2O database. Current Opinion in Environmental Sustainability 47, 13–20 (2020).
Hibbard et al. 2005	N/A	Scientific paper that provides examples of formatted soil respiration data. Hibbard, K. A., Law, B. E., Reichstein, M. & Sulzman, J. An analysis of soil respiration across northern hemisphere temperate ecosystems. Biogeochemistry 73, 29–70 (2005).
ICOS	N/A	Integrated Carbon Observation System database with example data can be found at https://www.icos-cp.eu/ (2022).
ISRaD	N/A	International Soil Radiocarbon database with examples datasets: Lawrence, C. R. et al. An open-source database for the synthesis of soil radiocarbon data: International Soil Radiocarbon Database (ISRaD) version 1.0. Earth Syst. Sci. Data 12, 61–76 (2020).
SIDb	N/A	Soil Incubator Database with example datasets: Schädel, C. et al. Decomposability of soil organic matter over time: the Soil Incubation Database (SIDb, version 1.0) and guidance for incubation procedures. Earth Syst. Sci. Data 12, 1511–1524 (2020).
SRDB	N/A	Soil Respiration Database with example datasets: Jian, J. et al. A restructured and updated global soil respiration database (SRDB-V5). Earth Syst. Sci. Data 13, 255–267 (2021).
TRAGNET	N/A	Trace Gas Network with example datasets: Ojima, D., Mosier, A., Del Grosso, S. & Parton, W. J. TRAGNET analysis and synthesis of trace gas fluxes. Global Biogeochem. Cycles 14, 995–997 (2000).
