# Supplementary material for: Enabling FAIR data in Earth and environmental science with community-centric (meta)data reporting formats
Source: Sci Data. 2022 Nov 14;9:700. doi: 10.1038/s41597-022-01606-w (PMC9663825; doi:10.1038/s41597-022-01606-w)
Supplement: Supplementary file 9 — Leaf-level gas exchange crosswalk [file 41597_2022_1606_MOESM9_ESM.xlsx]

## Sheet: File_7_leaf_level_gas_exchange_
			Instrument outputs
Defined variables			ADC iFL			ADC LCi T			ADC proT			CID CI-340			Licor 6400XT			Licor 6800			PP Systems CIRAS-2			PP Systems CIRAS-3			PP Systems TARGAS-1			Walz GFS-3000
variableName	variableUnit	variableDescription	variableName	variableUnit	variableDescription	variableName	variableUnit	variableDescription	variableName	variableUnit	variableDescription	variableName	variableUnit	variableDescription	variableName	variableUnit	variableDescription	variableName	variableUnit	variableDescription	variableName	variableUnit	variableDescription	variableName	variableUnit	variableDescription	variableName	variableUnit	variableDescription	variableName	variableUnit	variableDescription
date	YYYY-MM-DD	Date of observation	Dt	-	Date (text)	Dt	-	Date (text)	Dt	-	Date (text)	Year, M, D	-	Current year; Current month; Current day (3 separate columns)	YYYYMMDD	-	Date code (integer)	date	-	Date of last observation	Date			ExcelTime			Date	dd/mm/yy		Date	yyyy-mm-dd	Date
time	HH:MM:SS	Time of observation	Tm	-	Time of day	tm	-	Time of day	tm	-	Time of day	H, m, and s	-	Time experiments conducted	HHMMSS	-	real time clock	hhmmss	-	Time of last observation	Time			ExcelTime			Time	hh:mm:ss		Time	hh:mm:dd	Time
record	-	Observation record number	Record	-	Current record number	Record	-	Current record number	Record	-	Measurement number	Count	-	Number of measurements that have been saved	Obs	-	# Obs stored in log file	obs	-	Number of observations logged							Rec Num		Number	Object		Object number
area	cm¬≤	Leaf area	Area	cm2	projected leaf surface area	Area	cm2	projected leaf surface area	Area	cm2	projected leaf surface area				Area	cm¬≤	In-chamber leaf area	S	cm¬≤	Leaf area	Leaf Area	cm¬≤	Leaf Area	Leaf Area	cm¬≤	Leaf Area	Area			Area	cm¬≤	Value of the sample used for calculations
A	¬µmol m‚Åª¬≤ s‚Åª¬π	Net CO2 exchange per leaf area	A	Œºmol m-2 s-1	Photosynthetic rate	A	Œºmol m-2 s-1	Photosynthetic rate	A	Œºmol m-2 s-1	Photosynthetic assimilation rate	Pn	Œºmol m-2 s-1	net photosynthesis rate	Photo	¬µmol m‚Åª¬≤ s‚Åª¬π	Photosynthetic rate	A	¬µmol m‚Åª¬≤ s‚Åª¬π	Assimilation rate	Pn	¬µmol m‚Åª¬≤ s‚Åª¬π	Net Photosynthetic Rate	A	¬µmol CO2 m‚Åª¬≤ s‚Åª¬π	Assimilation	A	¬µmol CO2 m‚Åª¬≤ s‚Åª¬π	Assimilation	A	¬µmol m‚Åª¬≤ s‚Åª¬π	Assimilation rate
Ci	¬µmol mol‚Åª¬π	Intercellular CO2 concentration in air	cI	vpm	Sub-stomatal CO2	Ci	vpm	Sub-stomatal CO2	cI	vpm	Sub-stomatal CO2	IntCO2	¬µmol mol‚Åª¬π	Internal CO2 concentration	Ci	¬µmol mol‚Åª¬π	Intercellular CO2 concentration	Ci	¬µmol mol‚Åª¬π	Intercellular CO2	Ci	ppm	Substomatal CO2 Concentration	Ci	¬µmol mol‚Åª¬π	Sub-Stomatal CO2 Concentration	Ci	¬µmol mol‚Åª¬π	Leaf internal CO2 Concentration	ci	ppm	Intercellular CO2 mole fraction
CO2r	¬µmol mol‚Åª¬π	CO2 concentration in wet air entering chamber	cref	vpm	CO2 reference	Cref	vpm	CO2 reference	Cref	ppm	CO2 reference	CO2in	ppm	Inlet CO2	CO2R	¬µmol mol‚Åª¬π	Reference cell CO2	CO2_r	¬µmol mol‚Åª¬π	Reference cell CO2 concentration	Cr	ppm	Reference CO2	CO2r	¬µmol mol‚Åª¬π	CO2 Reference	CO2r	ppm	CO2 Reference	CO2abs	ppm	CO2 mole fraction in the reference cell of analyzer
CO2s	¬µmol mol‚Åª¬π	CO2 concentration in wet air inside chamber	c'an	vpm	CO2 analysis (correction for dilution)	C'an	vpm	CO2 analysis (correction for dilution)	Can	vpm	CO2 analysis (correction for dilution)	CO2out	ppm	Outlet CO2	CO2S	¬µmol mol‚Åª¬π	Sample cell CO2	CO2_s	¬µmol mol‚Åª¬π	Sample cell CO2 concentration	Ca	ppm	Analysis CO2	CO2a	¬µmol mol‚Åª¬π	CO2 Analysis	CO2a	ppm	CO2 Analysis	ca	ppm	CO2 mole fraction in the cuvette
dCO2	¬µmol mol‚Åª¬π	Sample minus reference CO2 concentration in air	Œîc	vpm	Delta CO2 (Cref - C'an)	^C	vpm	Delta CO2 (Cref - C'an)	ŒîCO2	vpm	Delta CO2 (Cref - C'an)				DCO2	¬µmol mol‚Åª¬π	ŒîCO2	ŒîCO2	¬µmol mol‚Åª¬π	Sample - reference CO2	Cd	ppm	Differential CO2	CO2d	¬µmol mol‚Åª¬π	CO2 Differential	CO2d	ppm	CO2 Differential	dCO2MP	ppm	Difference between CO2 mole fraction in the sample cell and reference cell of the analyzer in measuring point mode.
dH2O	mmol mol‚Åª¬π	Sample minus reference H2O concentration in air	Œîe	mBar	Delta H2O (e'an - eref), partial pressure	^e	mBar	Delta H2O (e'an - eref), partial pressure	Œîe	mBar	Delta H2O (e'an - eref), partial pressure				DH2O	mmol mol‚Åª¬π	ŒîH2O	ŒîH2O	mmol mol‚Åª¬π	Sample - reference H2O	Hd	mb	Differential CO2	H2Od	mb	H2O Differential	H2Od	mb	H2O Differential	dH2OMP	ppm	Difference between H2O mole fraction in the sample cell and reference cell of the analyzer in measuring point mode.
E	mmol m‚Åª¬≤ s‚Åª¬π	Transpiration rate of H2O per leaf area. Note that output units from some instruments are in mol and will require conversion.	E	mmol m-2 s-1	Transpiration rate	E	mmol m-2 s-1	Transpiration rate	E	mmol m-2 s-1	Transpiration rate	E	mmol m‚Åª¬≤ s‚Åª¬π	Transpiration rate	Trmmol	mmol m‚Åª¬≤ s‚Åª¬π	Transpiration rate	E	mol m‚Åª¬≤ s‚Åª¬π	Transpiration rate	E	mmol m‚Åª¬≤ s‚Åª¬π	Transpiration rate	E	mmol H2O m‚Åª¬≤ s‚Åª¬π	Transpiration	E	mmol H2O m‚Åª¬≤ s‚Åª¬π	Transpiration	E	mmol m‚Åª¬≤ s‚Åª¬π	Transpiration rate
flow	¬µmol s‚Åª¬π	Flow rate of air into chamber	u	Œºmol s-1	ASU mass flow (measured)	U	Œºmol s-1	ASU mass flow (measured)	U	Œºmol s-1	ASU mass flow (measured)	Flow	lpm	Flow rate	Flow	¬µmol s‚Åª¬π	Flow rate	Flow	¬µmol s‚Åª¬π	Flow rate to chamber	V	ml min-1	Chamber flow rate	Flow	cc min-1	Cuvette Flow Rate	Flow	cc min-1	Cuvette Flow Rate	Flow	¬µmol s‚Åª¬π	Gas flow through the cuvette
gsw	mmol m‚Åª¬≤ s‚Åª¬π	Stomatal conductance to water vapor per leaf area	gs	mmol m-2 s-1	Stomatal conductance of H2O	Gs	mol m-2 s-1	Stomatal conductance of H2O	Gs	mmol m-2 s-1	Stomatal conductance of H2O	C	mmol m‚Åª¬≤ s‚Åª¬π	Stomatal conductance rate	Cond	mol m‚Åª¬≤ s‚Åª¬π	Conductance to water	gsw	mol m‚Åª¬≤ s‚Åª¬π	Stomatal conductance to water vapor	gs	mmol m‚Åª¬≤ s‚Åª¬π	Stomatal Conductance	gs	mmol H2O m‚Åª¬≤ s‚Åª¬π	Stomatal Conductance	gs	mmol H2O m‚Åª¬≤ s‚Åª¬π	Stomatal Conductance	GH2O	mmol m‚Åª¬≤ s‚Åª¬π	Water vapor conductance
H2Or	mmol mol‚Åª¬π	H2O concentration in air entering chamber	eref	mBar	H2O reference, as partial pressure	eref	mBar	H2O reference, as partial pressure	eref	mBar	H2O reference, as partial pressure	H2Oin	kPa	Inlet water pressure	H2OR	mmol mol‚Åª¬π	Reference H2O	H2O_r	mmol mol‚Åª¬π	Reference cell H2O concentration	Hr	mb	Reference H2O	H2Or	mb	H2O Reference	H2Or	mb	H2O Reference	H2Oabs	ppm	H2O mole fraction in the reference cell of analyzer
H2Os	mmol mol‚Åª¬π	H2O concentration in air inside chamber	e'ad	mBar	H2O analysis, dilution corrected	e'ad	mBar	H2O analysis, dilution corrected	e'an	mBar	H2O analysis, dilution corrected	H2Oout	kPa	Outlet water pressure	H2OS	mmol mol‚Åª¬π	Sample H2O	H2O_s	mmol mol‚Åª¬π	Sample cell H2O concentration	Ha	mb	Analysis H20	H2Oa	mb	H2O Analysis	H2Oa	mb	H2O Analysis	wa	ppm	H2O mole fraction in the cuvette
Patm	kPa	Atmospheric pressure	P	mBar	atmospheric pressure	P	mBar	atmospheric pressure	P	mBar	atmospheric pressure	Pressure	kPa	Atmospheric pressure (also ATM)	Press	kPa	Atmospheric pressure	Pa	kPa	Atmospheric pressure	Ap	mb	Atmospheric pressure	Patm	mb	Atmospheric pressure	atm	mb	Atmospheric pressure	Pamb	kPa	Ambient barometric pressure
Qin	¬µmol m‚Åª¬≤ s‚Åª¬π	In-chamber photosynthetic flux density (PPFD) incident on the leaf, quanta per area	Qleaf	Œºmol m-2 s-1	P.A.R. incident on leaf surface	Qleaf	Œºmol m-2 s-1	P.A.R. incident on leaf surface	Qleaf	Œºmol m-2 s-1	P.A.R. incident on leaf surface corrected for Trw	PAR	Œºmol m-2 s-1	Photosynthetically Active Radiation	PARi	¬µmol m‚Åª¬≤ s‚Åª¬π	In-chamber PAR	Qin	¬µmol m‚Åª¬≤ s‚Åª¬π	PPFD incident on the leaf	Q	¬µmol m‚Åª¬≤ s‚Åª¬π	PAR	PARi	¬µmol m‚Åª¬≤ s‚Åª¬π	PAR Internal	PARi	¬µmol m‚Åª¬≤ s‚Åª¬π	PAR Internal	PARtop	¬µmol m‚Åª¬≤ s‚Åª¬π	Photosynthetically active radiation measured with sensor in upper cuvette half. Also see PARbot.
Qout	¬µmol m‚Åª¬≤ s‚Åª¬π	External photosynthetic flux density (PPFD), quanta per area	Q	Œºmol m-2 s-1	P.A.R. at window	Q	Œºmol m-2 s-1	P.A.R. at window	Q	Œºmol m-2 s-1	P.A.R. at window corrected for Trw				PARo	¬µmol m‚Åª¬≤ s‚Åª¬π	External PAR	Qamb_out	¬µmol m‚Åª¬≤ s‚Åª¬π	External quantum sensor				PARe	¬µmol m‚Åª¬≤ s‚Åª¬π	PAR External	PARe	¬µmol m‚Åª¬≤ s‚Åª¬π	PAR External	PARamb	¬µmol m‚Åª¬≤ s‚Åª¬π	Ambient photosynthetically active radiation measured with external sensor
RHr	%	Relative humidity of air entering the chamber	Wref	%RH	H2O reference, as %RH	Wref	%RH	H2O reference, as %RH	Wref	%RH	H2O reference, as %RH	RHin	%	Inlet relative humidity	RH_R	%	Relative humidity in the reference cell
RHs	%	Relative humidity of air inside the chamber	w'an	%RH	H2O analysis, corrected	w'ad	%RH	H2O analysis, dilution corrected	W'an	%RH	H2O analysis, corrected as %RH	RHout	%	Outlet relative humidity	RH_S	%	Relative humidity in the sample cell	RHcham	%	Relative humidity in the chamber	RH	%	Relative Humidity (calculated)	RH	%	Relative Humidity inside Leaf Chamber				rH	%	Relative humidity in the cuvette
Tair	¬∞C	Air temperature inside the chamber	Tch	¬∞C	Leaf chamber temperature	Tch	¬∞C	Leaf chamber temperature	Tch	¬∞C	Leaf chamber temperature	Tair	¬∞C	Air temperature	Tair	¬∞C	Chamber Air Temp	Tair	¬∞C	Chamber air temperature	Tc	¬∞C	Cuvette Air Temperature	Tcuv	¬∞C	Temperature in Cuvette	Tcuv	¬∞C	Cuvette air temperature	Tcuv	¬∞C	Cuvette temperature measured in lower half
Tleaf	¬∞C	Leaf surface temperature	Tleaf	¬∞C	Leaf surface temperature (also Tl)	Tleaf	¬∞C	Leaf surface temperature	Tleaf	¬∞C	Leaf surface temperature	Tleaf	¬∞C	Leaf temperature	Tleaf	¬∞C	Leaf Temp, measured with the thermocouple. Also see CTleaf. Same as Tleaf unless doing energy balance.	Tleaf	¬∞C	Leaf thermocouple #1	Tl	¬∞C	Leaf Temperature	Tleaf	¬∞C	Leaf Temperature	Tleaf	¬∞C	Leaf surface temperature	Tleaf	¬∞C	Leaf temperature
VPDleaf	kPa	Leaf to air vapor pressure deficit										VPD	-	Vapor pressure deficit	VpdL	kPa	Vapor pressure deficit based on leaf temp	VPDleaf	kPa	Vapor pressure deficit at leaf temperature	VPD	mb	Vapr Pressure Deficit	VPD	kPa	Leaf to air Vapor Pressure Deficit	VPD	mb	Vapor Pressure Deficit	VPD	Pa/kPa	Vapor pressure deficit between object (leaf) and air
