# Supplementary material for: Enabling FAIR data in Earth and environmental science with community-centric (meta)data reporting formats
Source: Sci Data. 2022 Nov 14;9:700. doi: 10.1038/s41597-022-01606-w (PMC9663825; doi:10.1038/s41597-022-01606-w)
Supplement: Supplementary file 10 — Leaf-level gas exchange data dictionary [file 41597_2022_1606_MOESM10_ESM.xlsx]

## Sheet: File_7_leaf_level_gas_exchange_
Column_or_Row_Name	Unit	Definition
ADC iFL	N/A	Instrument - ADC Bioscientific iFL Integrated Fluorometer and Gas Exchange System
ADC LCi T	N/A	Instrument - ADC Bioscientific LCi T Compact Photosynthesis System
ADC proT	N/A	Instrument - ADC Bioscientific LCpro T Advanced Portable Photosynthesis System
CID CI-340	N/A	Instrument - CI-340 Handheld Photosynthesis System
Licor 6400XT	N/A	Instrument - LI-COR LI-6400XT Portable Photosynthesis System
Licor 6800	N/A	Instrument - LI-COR LI-6800 Portable Photosynthesis System
PP Systems CIRAS-2	N/A	Instrument - PP-Systems CIRAS-2 Portable Photosynthesis System
PP Systems CIRAS-3	N/A	Instrument - PP-Systems CIRAS-3 Portable Photosynthesis System
PP Systems TARGAS-1	N/A	Instrument - PP-Systems TARGAS-1 Portable Photosynthesis System
Walz GFS-3000	N/A	Instrument - Walz GFS-3000 Portable gas exchange and fluorescence system
