# Supplementary material for: Enabling FAIR data in Earth and environmental science with community-centric (meta)data reporting formats
Source: Sci Data. 2022 Nov 14;9:700. doi: 10.1038/s41597-022-01606-w (PMC9663825; doi:10.1038/s41597-022-01606-w)
Supplement: Supplementary file 11 — Amplicon abundance table crosswalk [file 41597_2022_1606_MOESM11_ESM.xlsx]

## Sheet: File_6_amplicon_abundance_table
	Amplicon Abundance Table Metadata	MIxS v6 MIMARKS
Sequencing metadata	nucl_acid_ext	nucl_acid_ext
	nucl_acid_amp	nucl_acid_amp
	target_gene	target_gene
	target_subfragment	target_subfragment
	pcr_primers	pcr_primers
	pcr_cond	pcr_cond
	lib_screen	lib_screen
	seq_instrument	seq_meth
	lib_layout	lib_layout
	lib_kit
	seq_center
	seq_date
Bioinformatic metadata	read_pair_method
	barcode_error_rate
	read_length_cutoff
	quality_filter_cutoff
	chimera_method
	denoise_method
	sequence_error_cutoff
	clustering_method
	clustering_cutoff
	sequence_filtering
	abundance_filtering
