# Supplementary material for: Enabling FAIR data in Earth and environmental science with community-centric (meta)data reporting formats
Source: Sci Data. 2022 Nov 14;9:700. doi: 10.1038/s41597-022-01606-w (PMC9663825; doi:10.1038/s41597-022-01606-w)
Supplement: Supplementary file 12 — Amplicon abundance table data dictionary [file 41597_2022_1606_MOESM12_ESM.xlsx]

## Sheet: File_6_amplicon_abundance_table
Column_or_Row_Name	Unit	Definition
Amplicon Abundance Table Metadata	N/A	These are the fields used for ESS-DIVE's Aplicon Abundance Table Metadata reporting format
MIxS v6 MIMARKS	N/A	Sequencing data and metadata standard described in Yilmaz, P. et al. Minimum information about a marker gene sequence (MIMARKS) and minimum information about any (x) sequence (MIxS) specifications. Nat. Biotechnol. 29, 415–420 (2011).
