# Supplementary material for: Enabling FAIR data in Earth and environmental science with community-centric (meta)data reporting formats
Source: Sci Data. 2022 Nov 14;9:700. doi: 10.1038/s41597-022-01606-w (PMC9663825; doi:10.1038/s41597-022-01606-w)
Supplement: Supplementary file 13 — Location metadata crosswalk [file 41597_2022_1606_MOESM13_ESM.xlsx]

## Sheet: File_5_location_metadata_crossw
Location metadata reporting format field	FLMD	Sample_ID	Leaf_Physiology	Soil_Respiration	Hydrologic_monitoring	SFA_sensor_template	SFA_location_template	Amplicon	BADM (https://ameriflux.lbl.gov/data/badm/badm-standards/)	CF Conventions standard name table v77 (https://cfconventions.org/Data/cf-standard-names/77/build/cf-standard-name-table.html)	snotel (https://wcc.sc.egov.usda.gov/nwcc/sensorhistory)	DarwinCore (https://dwc.tdwg.org/terms/#dc:type)	Federal Geographic Data Committee (https://www.fgdc.gov/metadata/csdgm-standard) (PAGE 129)	FGDC Extension: ‚Äö√Ñ√∫FGDC Biological Data Profile of the Content Standard for Digital Geospatial Metadata	iSamples	OGC observations and measurements v2.0 (https://www.ogc.org/standards/om#downloads)	FRAMES (from downloaded data package the E-Field_Log Locations tab)	USGS - National Water Dashboard
Location_ID	N/A	locationID	siteIdentifier	N/A	Site_ID	Location_ID	Location_ID	N/A	SITE_ID	N/A	ID	locationID	N/A	N/A	placeName	id	Location_ID	Site identification number
Location_Alias	N/A	N/A	N/A	N/A	Site_Name	N/A	Location_Name	N/A	SITE_NAME	N/A	Sites_Used_Names	Location	N/A	N/A	SamplingSite	N/A	Site_ID	Site name
Parent_Location_ID	N/A	N/A	N/A	N/A	Site_Type	N/A	N/A	N/A	N/A	N/A	Sites_Used_Names	N/A	N/A	N/A	N/A	N/A	MEAS_POS_ID	N/A
N/A	N/A	N/A	N/A	N/A	N/A	N/A	Location_Alias	N/A	N/A	N/A	Name	N/A	N/A	N/A	N/A	N/A	Plot_ID	N/A
N/A	N/A	N/A	N/A	N/A	N/A	N/A	Parent_Location_ID	N/A	N/A	N/A	All_Sites_Names	N/A	N/A	N/A	N/A	N/A	Tree_ID	N/A
N/A	N/A	N/A	N/A	N/A	N/A	N/A	N/A	N/A	N/A	N/A	N/A	N/A	N/A	N/A	N/A	N/A	N/A	N/A
Latitude	Latitude	decimalLatitude	latitude	Latitude	Latitude	N/A	Latitude	N/A	LOCATION_LAT	latitude	Latitude	decimalLatitude	Coordinate_y_Value	North_Bounding_Coordinate	latitude	N/A	y	DMS latitude
Longitude	Longitude	decimalLongitude	longitude	Longitude	Longitude	N/A	Longitude	N/A	LOCATION_LONG	longitude	Longitude	decimalLongitude	Coordinate_x_Value	South_Bounding_Coordinate	longitude	N/A	x	DMS longitude
BOUNDING BOX OPTIONAL	Northwest_Latitude_Coordinate	N/A	N/A	N/A	N/A	N/A	N/A	N/A	N/A	projection_x_coordinate	N/A	geodeticDatum	Coordinate_Sysyem	West_Bounding_Coordinate	GeospatialDDCoordLocation	N/A	DATUM_TYPE	Decimal latitude
N/A	Northwest_Longitude_Coordinate	N/A	N/A	N/A	N/A	N/A	N/A	N/A	N/A	projection_y_coordinate	N/A	N/A	Horizontal_Coordinate_System_Definition	East_Bounding_Coordinate	N/A	N/A	ORIGIN	Decimal longitude
N/A	Southeast_Latitude_Coorindate	N/A	N/A	N/A	N/A	N/A	N/A	N/A	N/A	N/A	N/A	coordinateUncertaintyInMeters	N/A	Bounding_Coordinates	N/A	N/A	DATUM_TYPE	latitude-longitude method
N/A	Southeast_Longitude_Coordinate	N/A	N/A	N/A	N/A	N/A	Lat_Long_Measurement_Method	N/A	N/A	N/A	N/A	coordinatePrecision	N/A	N/A	N/A	N/A	N/A	latitude-longitude accuracy
N/A	N/A	geolocationInstrument	N/A	N/A	N/A	N/A	N/A	N/A	N/A	N/A	N/A	verbatimCoordinates	N/A	N/A	N/A	N/A	N/A	latitude-longitude datum
projection	N/A	N/A	N/A	N/A	N/A	N/A	N/A	N/A	N/A	N/A	N/A	verbatimLatitude	N/A	N/A	N/A	N/A	N/A	decimal latitude-longitude datum
measurement_method	N/A	N/A	N/A	N/A	N/A	N/A	N/A	N/A	N/A	N/A	N/A	verbatimLongitude	Vertical_Coordinate_System_Definition	N/A	N/A	N/A	N/A	N/A
N/A	N/A	N/A	N/A	N/A	N/A	N/A	N/A	N/A	N/A	N/A	N/A	verbatimCoordinateSystemProperty	Coordinate_Point	N/A	N/A	N/A	N/A	N/A
N/A	N/A	N/A	N/A	N/A	N/A	N/A	N/A	N/A	N/A	N/A	N/A	N/A	Bounding_Coordinates	N/A	N/A	N/A	N/A	N/A
N/A	N/A	N/A	N/A	N/A	N/A	N/A	N/A	N/A	N/A	N/A	N/A	N/A	Number_of_Points	N/A	N/A	N/A	N/A	N/A
N/A	N/A	N/A	N/A	N/A	N/A	N/A	N/A	N/A	N/A	N/A	N/A	N/A	Coordinate_z_Value	N/A	N/A	N/A	N/A	N/A
N/A	N/A	N/A	N/A	N/A	N/A	N/A	N/A	N/A	N/A	N/A	N/A	N/A	Nadir_Latitude	N/A	N/A	N/A	N/A	N/A
N/A	N/A	N/A	N/A	N/A	N/A	N/A	N/A	N/A	N/A	N/A	N/A	N/A	Nadir_Longitude	N/A	N/A	N/A	N/A	N/A
N/A	N/A	N/A	N/A	N/A	N/A	N/A	N/A	N/A	N/A	N/A	N/A	N/A	Coordinate_XY_Units	N/A	N/A	N/A	N/A	N/A
N/A	N/A	N/A	N/A	N/A	N/A	N/A	N/A	N/A	N/A	N/A	N/A	N/A	Georeferencing_Information	N/A	N/A	N/A	N/A	N/A
elevation	N/A	elevation unit	elevation	N/A	Elevation	N/A	Topographical_Elevation	N/A	LOCATION_ELEV	N/A	Elevation_ft	verbatimLocality	N/A	N/A	elevation	N/A	Elevation	Altitude of Gage/land surface
N/A	N/A	minimumElevationInMeters	N/A	N/A	Elevation_Reference	N/A	N/A	N/A	N/A	N/A	N/A	minimumElevationInMeters	N/A	Altitude_Minimum	N/A	N/A	Height_or_Depth	Method altitude determined
N/A	N/A	maximumElevationInMeters	N/A	N/A	Elevation_Unit	N/A	N/A	N/A	N/A	N/A	N/A	maximumElevationInMeters	N/A	Altitude_Maximum	N/A	N/A	N/A	Altitude accuracy
N/A	N/A	minimumDistanceAboveSurfaceInMeters	N/A	N/A	N/A	N/A	N/A	N/A	N/A	height	N/A	verbatimElevation	N/A	Altitude_Distance_Units	N/A	N/A	N/A	Altitude datum
N/A	N/A	maximumDistanceAboveSurfaceInMeters	N/A	N/A	N/A	N/A	N/A	N/A	N/A	N/A	N/A	minimumDistanceAboveSurfaceInMeters	N/A	Bounding_Altitudes	N/A	N/A	N/A	N/A
N/A	N/A	N/A	N/A	N/A	N/A	N/A	N/A	N/A	N/A	N/A	N/A	MaximumDistanceAboveSurfaceInMeters	N/A	N/A	N/A	N/A	N/A	N/A
N/A	N/A	N/A	N/A	N/A	N/A	N/A	N/A	N/A	N/A	N/A	N/A	N/A	N/A	N/A	N/A	N/A	N/A	N/A
description	N/A	locationDescription	N/A	N/A	N/A	N/A	Description	N/A	N/A	N/A	N/A	N/A	N/A	Description_of_Geographic_Extent	N/A	N/A	Location_Type (type of location chosen from a list)	Site type
UTC_Offset	N/A	localEnvironmentalContext	N/A	N/A	N/A	Deployment_Environment	Location_Activity	N/A	N/A	N/A	N/A	N/A	N/A	N/A	N/A	N/A	Location_Description (free text)	N/A
N/A	N/A	N/A	N/A	N/A	N/A	N/A	Location_Category	N/A	N/A	N/A	N/A	N/A	N/A	N/A	N/A	N/A	Location_Geomorphology_Descrip	N/A
N/A	UTC_Offset	N/A	N/A	N/A	UTC_Offset	N/A	N/A	N/A	UTC_OFFSET	N/A	N/A	N/A	N/A	N/A	N/A	N/A	UTC_TIMESTEP_OFFSET	N/A
N/A	N/A	N/A	N/A	N/A	N/A	N/A	N/A	N/A	N/A	N/A	N/A	Habitat	N/A	N/A	N/A	N/A	N/A	N/A
N/A	N/A	N/A	N/A	N/A	N/A	N/A	N/A	N/A	LOCATION_COMMENT OR SITE_DESC	N/A	N/A	locationRemarks	N/A	N/A	N/A	N/A	N/A	N/A
N/A	N/A	N/A	N/A	N/A	N/A	N/A	N/A	N/A	SITE_DESC	N/A	N/A	N/A	N/A	N/A	N/A	N/A	N/A	N/A
N/A	N/A	N/A	N/A	N/A	N/A	N/A	N/A	N/A	N/A	N/A	N/A	N/A	N/A	N/A	N/A	N/A	N/A	N/A
N/A	N/A	N/A	N/A	N/A	N/A	N/A	N/A	N/A	N/A	N/A	N/A	N/A	N/A	N/A	N/A	N/A	N/A	N/A
Submission_contact_name	Notes	N/A	N/A	Notes	Notes	Notes	N/A	N/A	N/A	N/A	N/A	N/A	N/A	N/A	N/A	type	comments	N/A
Submission_contact_email	N/A	country	N/A		N/A	N/A	Geographic_Region	N/A	COUNTRY	region	N/A	country	Mission_Significant_Event	N/A	N/A	context	N/A	Country
Notes	N/A	biome	N/A	N/A	N/A	N/A	N/A	N/A	STATE	N/A	State	stateProvince	N/A	N/A	N/A	featureOfInterest	N/A	Agency
Country	N/A	N/A	N/A	N/A	N/A	N/A	N/A	N/A	TERRAIN	N/A	N/A	N/A	N/A	N/A	N/A	N/A	N/A	County
Location_Start/End	N/A	N/A	N/A	N/A	N/A	N/A	Years_Data_Collected	N/A	N/A	N/A	N/A	N/A	N/A	N/A	N/A	N/A	N/A	District
institution	N/A	N/A	N/A	N/A	N/A	N/A	N/A	N/A	SUBMISSION_CONTACT_NAME	N/A	N/A	N/A	Point_of_Contact	N/A	N/A	N/A	N/A	State
N/A	N/A	N/A	N/A	N/A	N/A	N/A	N/A	N/A	SUBMISSION_CONTACT_EMAIL	N/A	N/A	N/A	N/A	N/A	N/A	N/A	N/A	Land net location description
N/A	N/A	N/A	N/A	N/A	N/A	N/A	N/A	N/A	N/A	N/A	N/A	N/A	N/A	N/A	N/A	N/A	N/A	Name of location map
N/A	N/A	N/A	N/A	N/A	N/A	N/A	N/A	N/A	LOCATION_DATE_START	N/A	N/A	N/A	N/A	N/A	N/A	N/A	N/A	Scale of location map
N/A	N/A	N/A	N/A	N/A	N/A	N/A	N/A	N/A	N/A	institution	N/A	N/A	N/A	N/A	N/A	N/A	N/A	Subbasin hydrologic unit
N/A	N/A	N/A	N/A	N/A	N/A	N/A	N/A	N/A	N/A	platform_id	N/A	N/A	N/A	N/A	N/A	N/A	N/A	Drainage basin
N/A	N/A	N/A	N/A	N/A	N/A	N/A	N/A	N/A	N/A	platform_name	N/A	N/A	N/A	N/A	N/A	N/A	N/A	Topographic setting
N/A	N/A	N/A	N/A	N/A	N/A	N/A	N/A	N/A	N/A	area_type	N/A	N/A	N/A	N/A	N/A	N/A	N/A	Flags for instruments at site
N/A	N/A	N/A	N/A	N/A	N/A	N/A	N/A	N/A	N/A	N/A	N/A	N/A	N/A	N/A	N/A	N/A	N/A	Date of first construction
N/A	N/A	N/A	N/A	N/A	N/A	N/A	N/A	N/A	N/A	N/A	N/A	higherGeography	N/A	N/A	N/A	N/A	N/A	Date site established or inventoried
N/A	N/A	N/A	N/A	N/A	N/A	N/A	N/A	N/A	N/A	N/A	N/A	continent	N/A	N/A	N/A	N/A	N/A	Drainage area
N/A	N/A	N/A	N/A	N/A	N/A	N/A	N/A	N/A	N/A	N/A	N/A	countryCode	N/A	N/A	N/A	N/A	N/A	Contributing drainage area
N/A	N/A	N/A	N/A	N/A	N/A	N/A	N/A	N/A	N/A	N/A	County	county	N/A	N/A	N/A	N/A	N/A	Time Zone abbreviation
N/A	N/A	N/A	N/A	N/A	N/A	N/A	N/A	N/A	N/A	N/A	N/A	municipality	N/A	N/A	N/A	N/A	N/A	Site honors Daylight Savings Time
N/A	N/A	N/A	N/A	N/A	N/A	N/A	N/A	N/A	N/A	N/A	N/A	locality	N/A	N/A	N/A	N/A	N/A	Data-other GW files
N/A	N/A	N/A	N/A	N/A	N/A	N/A	N/A	N/A	N/A	N/A	N/A	N/A	N/A	N/A	N/A	N/A	N/A	National aquifer
N/A	N/A	N/A	N/A	N/A	N/A	N/A	N/A	N/A	N/A	N/A	N/A	N/A	N/A	N/A	N/A	N/A	N/A	Local aquifer
N/A	N/A	N/A	N/A	N/A	N/A	N/A	N/A	N/A	N/A	N/A	N/A	N/A	N/A	N/A	N/A	N/A	N/A	Local aquifer type
N/A	N/A	N/A	N/A	N/A	N/A	N/A	N/A	N/A	N/A	N/A	N/A	N/A	N/A	N/A	N/A	N/A	N/A	Well depth
N/A	N/A	N/A	N/A	N/A	N/A	N/A	N/A	N/A	N/A	N/A	N/A	N/A	N/A	N/A	N/A	N/A	N/A	Hole depth
N/A	N/A	N/A	N/A	N/A	N/A	N/A	N/A	N/A	N/A	N/A	N/A	N/A	N/A	N/A	N/A	N/A	N/A	Source of depth data
N/A	N/A	N/A	N/A	N/A	N/A	N/A	N/A	N/A	N/A	N/A	N/A	N/A	N/A	N/A	N/A	N/A	N/A	Project number
