# Supplementary material for: Enabling FAIR data in Earth and environmental science with community-centric (meta)data reporting formats
Source: Sci Data. 2022 Nov 14;9:700. doi: 10.1038/s41597-022-01606-w (PMC9663825; doi:10.1038/s41597-022-01606-w)
Supplement: Supplementary file 14 — Location metadata data dictionary [file 41597_2022_1606_MOESM14_ESM.xlsx]

## Sheet: File_5_location_metadata_crossw
Column_or_Row_Name	Unit	Definition
Location metadata reporting format field	N/A	These are the fields used for ESS-DIVE's Locations metadata reporting format
FLMD	N/A	ESS-DIVE's file-level metadata reporting format as specified in Velliquette, T. et al. ESS-DIVE Reporting Format for File-level Metadata. (2021) doi:10.15485/1734840.; McNelis, J., Crow, M. & Devarakonda, R. ESS-DIVE File Level Metadata Extractor. (DOE CODE, 2020). doi:10.11578/DC.20201103.5.
Sample_ID	N/A	ESS-DIVE's sample ID metadata reporting format as specified in Damerow, J. et al. ESS-DIVE global sample numbers and metadata reporting format for Environmental Systems Science (IGSN-ESS). (2020) doi:10.15485/1660470.; Damerow, J. et al. Sample identifiers and metadata to support data management and reuse in multidisciplinary ecosystem sciences. Data Science Journal 20, 1–19 (2021).
Leaf_Physiology	N/A	ESS-DIVE's leaf-level gas exchange reporting format as specified in Ely, K. S., Rogers, A. & Crystal-Ornelas, R. ESS-DIVE reporting format for leaf-level gas exchange data and metadata. (2020) doi:10.15485/1659484.; Ely, K. S. et al. A reporting format for leaf-level gas exchange data and metadata. Ecological Informatics (2021) doi:10.1016/j.ecoinf.2021.101232.
Soil_Respiration	N/A	ESS-DIVE's soil respiration reporting format as specified in Bond-Lamberty, B., Christianson, D. S., Crystal-Ornelas, R., Mathes, K. & Pennington, S. C. ESS-DIVE reporting format for field measurements of soil respiration. (2021) doi:10.15485/1798520.; Bond-Lamberty, B., Christianson, D. S., Crystal-Ornelas, R., Mathes, K. & Pennington, S. C. A reporting format for field measurements of soil resp…
Hydrologic_monitoring	N/A	ESS-DIVE's hydrologic monitoring reporting format as specified in Goldman, A. E., Ren, H., Torgeson, J. & Zhou, H. ESS-DIVE Reporting Format for Hydrologic Monitoring Data and Metadata. (2021) doi:10.15485/1822940.
SFA_sensor_template	N/A	Guidelines for providing a minimal set of metadata about environmental sensors. Hubbard, S. S. et al. The East River, Colorado, watershed: A mountainous community testbed for improving predictive understanding of multiscale hydrological–biogeochemical dynamics. Vadose Zone J. 17, 1–25 (2018).
SFA_location_template	N/A	Guidelines and template for describing location metadata from Berkeley Lab's Watershed Function Scientific Focus Area. Kakalia, Z. et al. The Colorado East River community observatory data collection. Hydrol. Process. 35, (2021).
Amplicon	N/A	ESS-DIVE's reporting format for amplicon abundance tables as specified in Weisenhorn, P. & Beilsmith, K. ESS-DIVE Reporting Format for Amplicon Abundance Tables. (2022) doi:10.15485/1865729.
BADM (https://ameriflux.lbl.gov/data/badm/badm-standards/)	N/A	AmeriFlux's BADM: Biological, Ancillary, Disturbance, and Metadata specifications described in https://ameriflux.lbl.gov/data/badm/ (2020).
CF Conventions standard name table v77 (https://cfconventions.org/Data/cf-standard-names/77/build/cf-standard-name-table.html)	N/A	Climate and Forecast Conventions and Metadata as described at https://cfconventions.org/index.html (2020).
snotel (https://wcc.sc.egov.usda.gov/nwcc/sensorhistory)	N/A	Telemetry data recorded by United States Department of Agriculture as specified in https://wcc.sc.egov.usda.gov/reportGenerator/ (2022).
DarwinCore (https://dwc.tdwg.org/terms/#dc:type)	N/A	DarwinCore Terms as specified in Wieczorek, J. et al. Darwin Core: an evolving community-developed biodiversity data standard. PLoS One 7, e29715 (2012).
FGDC Extension: FGDC Biological Data Profile of the Content Standard for Digital Geospatial Metadata	N/A	Specifications for reporting biological data as outlined by the Federal Geographic Data Committee. Content Standard for Digital Geospatial Metadata Part 1: Biological Data Profile. (1999).
iSamples	N/A	Guidelines for reporting samples data for Internet of Samples project described in Richard, S. M. et al. Internet of samples. Proc. Assoc. Inf. Sci. Technol. 58, 813–815 (2021).
OGC observations and measurements v2.0 (https://www.ogc.org/standards/om#downloads)	N/A	Open Geospatial Consortium Observation and Measurements standard as specified in Observations and Measurements. Observations and Measurements https://www.ogc.org/standards/om (2011).
FRAMES (from downloaded data package the E-Field_Log Locations tab)	N/A	Metadata reporting framework developed as part of the AmerFlux project described in Christianson, D. S. et al. A metadata reporting framework (FRAMES) for synthesis of ecohydrological observations. Ecol. Inform. 42, 148–158 (2017).
USGS - National Water Dashboard	N/A	United States Geological Survey water dashboard collects and displays water metadata https://dashboard.waterdata.usgs.gov/ (2022).
