# Supplementary material for: Enabling FAIR data in Earth and environmental science with community-centric (meta)data reporting formats
Source: Sci Data. 2022 Nov 14;9:700. doi: 10.1038/s41597-022-01606-w (PMC9663825; doi:10.1038/s41597-022-01606-w)
Supplement: Supplementary file 15 — Sample ID crosswalk [file 41597_2022_1606_MOESM15_ESM.xlsx]

## Sheet: File_4_sampleID_crosswalk
SampleID metadata reporting format field	SESAR IGSN template field(s)	IGSN Schema Descriptive Metadata Elements (child elements)	DataCite	Dublin Core [element URI]	Darwin Core (*required fields)	MIMS/MIxS Core and Environmental Packages template	JGI Genome Online Database (GOLD)	JGI Sample template	ISO19156:201112 (Observations and Measurements) - Specimen	EPA Water Quality Exchange	USGS National Digital Catalog: metadata for collection of samples	USGS NGGDPP GCMS Sample Template	NEON Biorepository Data Portal
objectType	Object type	resourceTypes (resourceType, alternateResourceTypes, alternateResourceType)	resourceType	type [http://purl.org/dc/elements/1.1/type]	type [http://purl.org/dc/terms/type]; basisOfRecord [http://rs.tdwg.org/dwc/terms/basisOfRecord]	N/A	N/A	N/A	specimenType (/spec:SF_Specimen/spec:specimenType)	N/A	dataType	N/A	N/A
sampleName	Sample Name	name	N/A	title [http://purl.org/dc/elements/1.1/title]	otherCatalogNumbers; catalogNumber [http://rs.tdwg.org/dwc/terms/catalogNumber]; collectionCode [http://rs.tdwg.org/dwc/terms/collectionCode]	N/A	N/A	Sample Name	/spec:SF_Specimen/gml:name	N/A	N/A	Field number	Secondary Catalog #
alternateIdentifiers	Other name(s)	alternateIdentifiers (alternateIdentifier, identifierType)	N/A	N/A	catalogNumber [http://rs.tdwg.org/dwc/terms/catalogNumber]; otherCatalogNumbers [http://rs.tdwg.org/dwc/terms/otherCatalogNumbers]; recordNumber [http://rs.tdwg.org/dwc/iri/recordNumber]	N/A	N/A	N/A	N/A	N/A	N/A	Other identifier; Repository number; Laboratory number	N/A
sampleIdentifier	IGSN	identifier (identifierType)	N/A	identifier [http://purl.org/dc/elements/1.1/identifier]	occurenceID* [http://rs.tdwg.org/dwc/terms/occurrenceID] or materialSampleID [http://rs.tdwg.org/dwc/terms/materialSampleID]	source_mat_id	ADDING (linked to gold_ID)	ADDING (linked to Sample ID from JGI LIMS)	SF_Specimen (/spec:SF_Specimen/gml:identifier)	ActivityIdentifier	alternateTitle - collection (can be used for individual sample IDs in the collection)	GCMS identifier	Record Id
relatedIdentifiers (relationType)	Parent IGSN	relatedIdentifiers (relatedIdentifier, identifierType; relationType)	N/A	relation [http://purl.org/dc/elements/1.1/relation]; dc:source [http://purl.org/dc/elements/1.1/source]	relatedResourceID[http://rs.tdwg.org/dwc/terms/relatedResourceID]; relationshipOfResource [http://rs.tdwg.org/dwc/terms/relationshipOfResource]; relationshipEstablishedDate [http://rs.tdwg.org/dwc/terms/relationshipEstablishedDate]; eventID [http://rs.tdwg.org/dwc/terms/eventID]; parentEventID [http://rs.tdwg.org/dwc/terms/parentEventID]; fieldNumber [http://rs.tdwg.org/dwc/terms/fieldNumber]; Lo…	ref_biomaterial; link_addit_analys (soil)	N/A	N/A	relatedSamplingFeature or is this a sample that the current sample was extracted from ?	N/A	N/A	N/A	N/A
collectionIdentifier	N/A	identifier (identifierType)	identifier	identifier [http://purl.org/dc/elements/1.1/identifier]	collectionID [http://rs.tdwg.org/dwc/terms/collectionID]; datasetID [http://rs.tdwg.org/dwc/terms/datasetID];	N/A	N/A	Sample Group Name (in some cases)	N/A	N/A	collectionID - collection	N/A	N/A
eventIdentifier	N/A	identifier (identifierType)	N/A	identifier [http://purl.org/dc/elements/1.1/identifier]	eventID [http://rs.tdwg.org/dwc/terms/eventID]	N/A	N/A	N/A	N/A	N/A	N/A	N/A	N/A
siteIdentifier	N/A	identifier (identifierType)	N/A	identifier [http://purl.org/dc/elements/1.1/identifier]	locationID [http://rs.tdwg.org/dwc/terms/locationID]	N/A	N/A	N/A	N/A	MonitoringLocationIdentifier	N/A	Site identifier	N/A
N/A	N/A	supplementalMetadata (record)	N/A	N/A	fieldNotes [http://rs.tdwg.org/dwc/terms/fieldNotes]	N/A	N/A	N/A	/spec:SF_Specimen/gml:metaDataProperty/gml:GenericMetaData can reference metadata in any dialect for more details.	N/A	onlineResource, browseGraphic - collection	N/A	NA
material	Material	materials (material, alternateMaterials, alternateMaterial)	resourceType	format [http://purl.org/dc/elements/1.1/format]	N/A	env_medium; env_package	N/A	Sample isolated from	materialClass (/spec:SF_Specimen/spec:materialClass)	ActivityMediaName (Air, Biological, Habitat, Other, Sediment, Soil, Tissue, Water)	dataType - collection	Fossil, Rock, Sediment, Soil, Core, Sidewall, Cuttings, Auger, Water, Derivative, Other sample type	Sample Class (see file)
classification	Classification; Field name (informal classification)	N/A	N/A	subject [http://purl.org/dc/elements/1.1/subject]	N/A	link_class_info (soil); soil_type; fao_class (soil); sediment_type; metagenome taxonomy	soil_link_class_info; soil_fao_class; soil_type	N/A	N/A	N/A	dataType	Type or category of: Fossil, Rock, Sediment, Soil, Core, Sidewall, Cuttings, Auger, Water, Derivative, Other sample type	Taxon; Family
sampleDescription	Sample Description	description	N/A	description [http://purl.org/dc/elements/1.1/description]	occurrenceRemarks [http://rs.tdwg.org/dwc/terms/occurrenceRemarks]	N/A	N/A	N/A	/spec:SF_Specimen/gml:description	N/A	abstract - collection	N/A	Description
purpose	Purpose	N/A	N/A	N/A	N/A	N/A	N/A	N/A	N/A	ProjectDescriptionText	abstract	Purpose	N/A
sampleSize	Size	N/A	N/A	N/A	sampleSizeValue [ http://rs.tdwg.org/dwc/terms/sampleSizeValue]	samp_size	N/A	N/A	size	N/A	N/A	N/A	N/A
sizeUnit	Size unit	N/A	N/A	N/A	sampleSizeUnit [ http://rs.tdwg.org/dwc/terms/sampleSizeUnit]	N/A	N/A	N/A	N/A	N/A	N/A	N/A	N/A
filterSize	Sample Description	N/A	N/A	N/A	N/A	N/A	N/A	N/A	N/A	N/A	N/A	N/A	N/A
scientificName	N/A	N/A	N/A	N/A	ScientificName [http://rs.tdwg.org/dwc/terms/scientificName]; genus [http://rs.tdwg.org/dwc/terms/genus]; specificEpithet [http://rs.tdwg.org/dwc/terms/specificEpithet]	N/A	N/A	N/A	N/A	N/A	N/A	N/A	N/A
sampleRemarks	N/A	N/A	N/A	N/A	occurrenceRemarks [http://rs.tdwg.org/dwc/terms/occurrenceRemarks]	N/A	N/A	N/A	N/A	N/A	N/A	N/A	N/A
collector	Collector/Chief Scientist	collector (identifier, identifierType, name, affiliation, identifier, identifierType, name)	creator	creator [http://purl.org/dc/elements/1.1/creator]	recordedBy [http://rs.tdwg.org/dwc/terms/recordedBy]	N/A	N/A	N/A	/spec:SF_Specimen/sa:parameter/om:NamedValue/om:value/cit:CI_Responsibility[cit:role/cit:CI_RoleCode='collector']/cit:party/cit:CI_Organisation/cit:individual/cit:CI_Individual	N/A	N/A	Collector	Collector
collectionDate	Collection date; Collection date (end)	collectionTime	N/A	date [http://purl.org/dc/elements/1.1/date]	eventDate* [http://rs.tdwg.org/dwc/terms/eventDate]	collection_date	sample_collection_day; sample_collection_month; sample_collection_year	Collection year; Collection month; Collection day	samplingTime	ActivityStartDate	date - collection	ddmmyyyy	Date
collectionTime	Collection time	N/A	N/A	N/A	N/A	N/A	sample_collection_hour; sample_collection_minute	N/A	N/A	ActivityStartTime	N/A	N/A	N/A
collectionMethod	Collection method	collectionMethods (collectionMethod, alternateCollectionMethods, alternateCollectionMethod)	description[@descriptionType='Methods']	N/A	samplingProtocol [http://rs.tdwg.org/dwc/terms/samplingProtocol]	samp_collect_device	N/A	N/A	samplingMethod	SampleCollectionMethod; SampleCollectionMethodID; SampleCollectionMethod Context; SampleCollection EquipmentName; Sample CollectionEquipmentComment	N/A	N/A	N/A
processingDetails	Not Included	N/A	N/A	N/A	preparations [http://rs.tdwg.org/dwc/iri/preparations]	samp_mat_process, size_frac; samp_store_dur (sediment, water, microbial mat/biofilm, plant); samp_store loc (sediment, water, microbial mat/biofilm, plant); samp_store_temp (sediment, water, microbial mat/biofilm, plant)	N/A	N/A	SF_Process: processingDetails	N/A	N/A	N/A	Preparations
projectName	Field Program/Cruise	N/A	N/A	publisher [http://purl.org/dc/elements/1.1/publisher]	N/A	project_name	N/A	N/A	N/A	ProjectName; ProjectIdentifier	N/A	Field party	N/A
latitude	Latitude	geoLocations (geoLocation, geometry, geometryType, sridType)	N/A	coverage [http://purl.org/dc/elements/1.1/coverage]	decimalLatitude [http://rs.tdwg.org/dwc/terms/decimalLatitude]	lat_lon	latitude	Latitude	SamplingLocation: /spec:SF_Specimen/spec:samplingLocation/gml:Point | Line | Polygon	LatitudeMeasure	coordinates or alternateGeometry - collection	Latitude	Locality
longitude	Longitude	geoLocations (geoLocation, geometry, geometryType, sridType)	N/A	coverage [http://purl.org/dc/elements/1.1/coverage]	decimalLongitude [http://rs.tdwg.org/dwc/terms/decimalLongitude]	lat_lon	longitude	Longitude	SamplingLocation: /spec:SF_Specimen/spec:samplingLocation/gml:Point | Line | Polygon	LongitudeMeasure	coordinates or alternateGeometry - collection	Longitude	Locality
coordinateUncertaintyInMeters	N/A	N/A	N/A	N/A	coordinateUncertaintyInMeters [http://rs.tdwg.org/dwc/terms/coordinateUncertaintyInMeters]	N/A	N/A	N/A	N/A	N/A	N/A	N/A	N/A
geolocationInstrument	Navigation Type	N/A	N/A	N/A	georeferenceProtocol [ http://rs.tdwg.org/dwc/iri/georeferenceProtocol]	N/A	N/A	N/A	N/A	N/A	N/A	N/A	N/A
locationDescription	Location Description	GeoLocations (toponym, identifier, identifierType, name)	N/A	coverage [http://purl.org/dc/elements/1.1/coverage]	locality [http://rs.tdwg.org/dwc/terms/locality]	N/A	N/A	N/A	SamplingLocation: nameLocation	MonitoringLocationName; MonitoringLocationTypeName	abstract - collection	Township; Range; Section; Fraction of section; Meridian; Federal land unit; Other location	Locality (includes site, plot)
country	Country	GeoLocations (toponym, identifier, identifierType, name)	geoLocationPlace	coverage [http://purl.org/dc/elements/1.1/coverage]	country [ http://rs.tdwg.org/dwc/terms/country]	geo_loc_name	geographic_location	Country	N/A	CountryCode	abstract - collection	N/A	N/A
elevation	Elevation start	N/A	N/A	N/A	minimumElevationInMeters [http://rs.tdwg.org/dwc/terms/minimumElevationInMeters]; maximumElevationInMeters [ http://rs.tdwg.org/dwc/terms/maximumElevationInMeters]	elev	N/A	N/A	samplingElevation	N/A	N/A	N/A	Elevation
N/A	Elevation end	N/A	N/A	N/A	N/A	N/A	N/A	N/A	N/A	N/A	N/A	N/A	N/A
elevationUnit	Elevation unit	N/A	N/A	N/A	N/A	N/A	N/A	N/A	N/A	N/A	N/A	N/A	N/A
minimumDepth	Depth in core (min)	N/A	N/A	N/A	minimumDepthInMeters [http://rs.tdwg.org/dwc/terms/minimumDepthInMeters]	depth (from environmental packages: sediment, soil, water, microbial mat/biofilm, plant)	depth	Altitude/depth	N/A	ActivityDepthHeightMeasure	verticalExtent - collection	N/A	N/A
maximumDepth	Depth in core (max)	N/A	N/A	N/A	maximumDepthInMeters [http://rs.tdwg.org/dwc/terms/maximumDepthInMeters]	N/A	N/A	N/A	N/A	N/A	verticalExtent - collection	N/A	N/A
depthScale	Depth scale	N/A	N/A	N/A	N/A	N/A	N/A	N/A	N/A	N/A	verticalExtent - collection	N/A	N/A
minimumDistanceAboveSurfaceInMeters	N/A	N/A	N/A	N/A	minimumDistanceAboveSurfaceInMeters [http://rs.tdwg.org/dwc/terms/minimumDistanceAboveSurfaceInMeters]; maximumDistanceAboveSurfaceInMeters [http://rs.tdwg.org/dwc/terms/minimumDistanceAboveSurfaceInMeters]	alt	altitude	N/A	N/A	ActivityDepthHeightMeasure	N/A	N/A	N/A
maximumDistanceAboveSurfaceInMeters	N/A	N/A	N/A	N/A	maximumDistanceAboveSurfaceInMeters [http://rs.tdwg.org/dwc/terms/minimumDistanceAboveSurfaceInMeters]	N/A	N/A	N/A	N/A	N/A	N/A	N/A	N/A
physiographicFeature	Physiographic feature	N/A	N/A	N/A	habitat [http://rs.tdwg.org/dwc/iri/habitat]	env_local_scale	habitat	N/A	N/A	N/A	N/A	N/A	Habitat
biome	N/A	N/A	N/A	N/A	N/A	env_broad_scale	N/A	N/A	N/A	N/A	N/A	N/A	N/A
releaseDate	Release Date	N/A	N/A	N/A	N/A	N/A	N/A	N/A	N/A	N/A	N/A	N/A	N/A
N/A	N/A	sampleAccess	N/A	rights [http://purl.org/dc/elements/1.1/rights]	license [http://purl.org/dc/terms/license]; accessRights [http://purl.org/dc/terms/accessRights]	N/A	N/A	N/A	N/A	N/A	supplementalInformation - collection (info on how to access)	N/A	N/A
currentArchive	Current Archive	N/A	N/A	N/A	inCollection [http://rs.tdwg.org/dwc/iri/inCollection]; institutionID [http://rs.tdwg.org/dwc/terms/institutionID]; institutionCode[ http://rs.tdwg.org/dwc/terms/institutionCode]; ownerInstitutionCode [http://rs.tdwg.org/dwc/terms/ownerInstitutionCode]	N/A	N/A	N/A	currentLocation	N/A	N/A	N/A	N/A
currentArchiveContact	Current Archive Contact	N/A	N/A	N/A	N/A	N/A	N/A	N/A	N/A	N/A	N/A	N/A	N/A
