# Supplementary material for: Enabling FAIR data in Earth and environmental science with community-centric (meta)data reporting formats
Source: Sci Data. 2022 Nov 14;9:700. doi: 10.1038/s41597-022-01606-w (PMC9663825; doi:10.1038/s41597-022-01606-w)
Supplement: Supplementary file 16 — Sample ID data dictionary [file 41597_2022_1606_MOESM16_ESM.xlsx]

## Sheet: File_4_sampleID_crosswalk_dd
Column_or_Row_Name	Unit	Definition
SampleID metadata reporting format field	N/A	These are the fields used for ESS-DIVE's Sample ID and metadata reporting format
SESAR IGSN template field(s)	N/A	System for Earth Sample Registration and International Geo Sample Number quick guide to registering samples (2020). doi:10.5281/zenodo.3874923.
IGSN Schema Descriptive Metadata Elements (child elements)	N/A	International Geo Sample Number's metadata schema. IGSN metadata https://github.com/IGSN/metadata (2017).
DataCite	N/A	Institute of Electrical and Electronics Engineers Data Registration as specified in Brase, J. DataCite - A Global Registration Agency for Research Data. in 2009 Fourth International Conference on Cooperation and Promotion of Information Resources in Science and Technology 257–261 (ieeexplore.ieee.org, 2009)
Dublin Core [element URI]	N/A	Specifications provided for Uniform Resource Identifiers in the Dublin Core standards found in Weibel, S., Kunze, J., Lagoze, C. & Wolf, M. Dublin core metadata for resource discovery. Internet Engineering Task Force RFC 2413, 132 (1998).
Darwin Core	N/A	Biological data standard specified in Wieczorek, J. et al. Darwin Core: an evolving community-developed biodiversity data standard. PLoS One 7, e29715 (2012).
MIMS/MIxS Core and Environmental Packages template	N/A	Sequencing data and metadata standard described in Yilmaz, P. et al. Minimum information about a marker gene sequence (MIMARKS) and minimum information about any (x) sequence (MIxS) specifications. Nat. Biotechnol. 29, 415–420 (2011).
JGI Genome Online Database (GOLD)	N/A	Online database for the Joint Genome Institute. https://genome.jgi.doe.gov/portal/ (2022).
JGI Sample template	N/A	Data templates for uploading data to Joint Genome Institute Genome database. https://genome.jgi.doe.gov/portal/ (2022).
ISO19156:201112 (Observations and Measurements) - Specimen	N/A	International Organization for Standardization specification about providing specimen information 19156:2011. Geographic information — Observations and measurements https://www.iso.org/standard/32574.html (2011).
EPA Water Quality Exchange	N/A	Environmental Protection Agency water quality data standard as described in Read, E. K. et al. Water quality data for national-scale aquatic research: The Water Quality Portal. Water Resour. Res. 53, 1735–1745 (2017).
USGS National Digital Catalog: metadata for collection of samples	N/A	United States Geological Survey National Digital Catalog collects metadata about samples that was used to inform the reporting format. https://www.usgs.gov/programs/national-geological-and-geophysical-data-preservation-program/national-digital-catalog (2022).
USGS NGGDPP GCMS Sample Template	N/A	Template created by Geologic Materials Repository Working Group. The U.S. Geological Survey Geologic Collections Management System (GCMS)—A master catalog and collections management plan for U.S. Geological Survey geologic samples and sample collections. Circular (2015) doi:10.3133/cir1410.
NEON Biorepository Data Portal	N/A	National Ecological Observatory Network collects data via Biorepository Data Portal. https://biorepo.neonscience.org/portal/ (2022).
