# Supplementary material for: Enabling FAIR data in Earth and environmental science with community-centric (meta)data reporting formats
Source: Sci Data. 2022 Nov 14;9:700. doi: 10.1038/s41597-022-01606-w (PMC9663825; doi:10.1038/s41597-022-01606-w)
Supplement: Supplementary file 17 — CSV guidelines crosswalk [file 41597_2022_1606_MOESM17_ESM.xlsx]

## Sheet: File_3_csv_guidelines_crosswalk
CSV reporting format guideline	AmeriFlux	Environmental Data Initiative (EDI)	MercurySFA	National Ecological Observatory Network (NEON)	Next-Generation Ecosystem Experiments (NGEE) Arctic	Next-Generation Ecosystem Experiments (NGEE) Tropics	Oak Ridge National Laboratory Distributed Active Archive Center (ORNL DAAC)	Spruce and Peatland Responses Under Changing Environments (SPRUCE)	US Geological Survey (USGS)	Worldwide Hydrobiogeochemical Observation Network for Dynamic River Systems (WHONDRS)
Character Set	yes	yes	yes	yes	no, contains unrendered characters	no, contains unrendered characters	unknown	yes	yes	yes
File Name	yes Example: AMF_CR-Lse_BASE_HH_2-1.csv	no, uses periods as separators Example: LFDP.SylvTree.csv	no, uses periods as separators Example: MCI533.SondeData_EFK16_2_WY2019.20191024_14_10_492.csv	yes Format: NEON.DOM.SITE.DPL.PRNUM.REV.DESC.YYYY-MM.PKGTYPE.GENTIME.csv Example: NEON.D07.ORNL.DP1.10014.001.cdw_densitydisk.2020-02.basic.20200618T114730Z.csv	yes Example: NGEEArctic_Kougarok2016_SoilCoreData_v1.csv	inconsistent across datasets Example: root.shoot.ratio_PR.csv Example: PR_depth_final_20191030191408.csv	file names in lowercase with underscores	yes Example: SPRUCE_plot_porewater_chemistry_release_20191203.csv	yes Example: T2_Biota.csv	yes Example: WHONDRDS_48hr_Nisqually_NPOC.csv
Delimiter	yes	yes	yes	yes	no, commas used in a header row	inconsistent across datasets no, commas used in variable names Example: Depth, cm	columns delimited by commas; if a text field includes commas and quotes save the file with the option of placing quotes around all text fields	yes	yes	no, commas used in a header row
Data Matrix	no, two-row header causes empty cells	yes	yes	yes	no, has empty rows and column resulting from header rows or units row	no, has empty columns resulting from units row	no empty lines or rows; each row should have the same number of columns	yes	no, has empty columns resulting from header row	no, two-row header causes empty cells
Variable Name	no, not descriptive without external resources Example: G_1_1_1 vs. G_2_1_1 vs. G_3_1_1	inconsistent across datasets Example: liana type Example: soil_H2O	yes Example: DateTime	yes Example: sampleFreshMass	yes Example: Horizon_TextureBased	inconsistent across/within datasets Example: Root P % Example: Tree.diameter.cm	single header row with descriptive column names; include one column that can be used as the unique identifier; column names in lowercase with underscores	yes Example: Incident_630_mn	no, uses spaces Example: Date of analysis	yes Example: 00945_SO4_mg_per_L_as_SO4
Units	no, no units provided in data or documentation	lower-case, space mixed-case, underscore	yes, includes units in variable names Example: Temp.C Example: SpC.uScm	yes, units provided in auxiliary file	inconsistent across datasets yes, includes units Example: CoreDiameter_cm no, includes units as separate row	yes, includes units in variable names Example: Soil phosphatase, ?mol pNP/g/hr	NA	no, includes units as separate row	yes, includes units Example: Dry weight (mg)	yes, includes units in variable names
Consistent Values	yes	no, characters used in numeric column	yes	yes	no, characters used in numeric column	no, characters used in numeric column	text and numeric data should not be mixed in the same column; values for coded fields defined; accuracy and precision stated and reasonable	yes	no, characters used in numeric column	no, characters used in numeric columns
Missing Data	yes Example: -9999	no, empty cells instead of missing data values and characters used in numeric columns	inconsistent within datasets no, empty cells instead of missing data values yes, for numeric data Example: -9999	no, empty cells instead of missing data values	inconsistent across datasets no, empty cells instead of missing data values; characters used in numeric columns yes, used in numeric columns Example: -9999	no, empty cells instead of missing data values	missing data for numeric columns = -9999 or additional decimal 9‚Äôs to an appropriate level of precision; missing data for text columns = "NA"	yes Example: -9999	no, characters used in numeric columns Example: NA	no, characters used in numeric columns Example: Not_Provided
Flags	unknown	unknown	unknown	yes, codes provided in auxiliary file	unknown	unknown	values for coded fields defined	yes Example: documentation states "Data not reported in this release are represented as -8888. Values below the detection limits are reported and are not flagged."	yes, codes provided in auxiliary file	inconsistent across/within datasets no, character flags included in numeric variable column Example: Injections_Too_Variable Example: Below_Range no, character flags included in numeric variable column and as separate column Example: Check_Std_Out_of_Range Example: variable "Flag_code"
Temporal Data	unclear Example: 201201010000	unknown	no, provides Eastern Standard Time only Example: 2018-10-01 22:31	yes, but uses T and Z from ISO 8601 standard Format: yyyy-mm-ddTHH:MM:SSZ Example: 2020-07-06T12:12:10Z	unclear Example: 2018-08-25	unclear Example: documentation states "data were collected 22-25 February, 2019"	dates and times in 24 hour UTC; no local time zones unless UTC is also provided; dates in YYYY-MM-DD format; times in hh:mm:ss or hh:mm:ss+nn if time zone needs to be included	unclear Example: 2016-05-06 14:50	unclear Example: documentation states that variable "Date of analysis" is "month/day/year" and variable "Time (hr)" is "Time elapsed since onset of experiment; hour"	no, provides Pacific Standard Time only Example: 1-Jul-2017 23:15
Timestamps	yes Example: TIMESTAMP_START,TIMESTAMP_END	unknown	unclear Example: documentation states "Date and time of sample reading" and "Data are recorded at 15-minute intervals"	yes Example: ovenStartDate, ovenEndDate	unclear Example: documentation states that variable "hours" is "Hours after N addition"	unknown	unknown	unclear Example: documentation states that variable "Date_Time" is "Observations recorded every 10 minute"	unknown	unclear Example: documentation states "samples were collected every 3 hours over a 48-hour period"
Spatial Data	yes, single location noted in documentation Example: 10.4233300,-84.0211100	inconsistent across datasets no, supplies northing and easting Example: 446512, 4434101 yes, single location provided as a bounding box in documentation Example: -65.8167, 18.3333	yes, single location noted in documentation Example: 35.998780 N, 84.300125 W	yes Example: 35.962389, -84.279989	inconsistent across datasets no, coordinates not provided in data or documentation yes, single location provided in documentation Example: 64.758839, -165.979295	no, uses sexagesimal unit s followed by site abbreviation Example: 18¬∞18' N; 65¬∞50' W LEF	latitude and longitude in separate columns with names "latitude" and "longitude"; latitude and longitude in decimal degrees; if a data file is not in WGS84 (EPSG:4326) CRS, use CoordX and CoordY as the column names; if coordinates are not in WGS84 (EPSG:4326) CRS, an optional *.prj file can be used to explicitly specify the CRS; named sites and locations should have an associated geographic locat…	no, site coordinates provided as table in documentation Example: 93.45353268,47.50481239	yes	yes, single location provided as a bounding box in documentation Example: -121.9180556,46.73861111
	References	References	References	References	References	References	References	References	References	References
	https://doi.org/10.17190/AMF/1246013	https://doi.org/10.6073/pasta/eabe6e15723324ea3938b456d5bb02c2	https://doi.org/10.12769/1569821	https://data.neonscience.org/file-naming-conventions	https://doi.org/10.5440/1346200	http://dx.doi.org/10.15486/ngt/1558773	https://daac.ornl.gov/submit/csvstandards/	https://doi.org/10.3334/CDIAC/spruce.028	https://www.usgs.gov/products/data-and-tools/data-management/data-templates	https://doi.org/10.15485/1577263
	https://doi.org/10.17190/AMF/1436326	https://doi.org/10.6073/pasta/c0cacd100cd89da258b40a77fbb2fd4c	https://doi.org/10.12769/1489524	https://data.neonscience.org/data-products/DP1.10014.001	https://doi.org/10.5440/1454263	http://dx.doi.org/10.15486/ngt/1574087	https://daac.ornl.gov/submit/qachecklist/	https://doi.org/10.25581/spruce.057/1490190	https://doi.org/10.5066/P9G18URX	https://doi.org/10.15485/1509695
									https://www.archives.gov/records-mgmt/policy/transfer-guidance-tables.html#structuredata
