# Supplementary material for: Enabling FAIR data in Earth and environmental science with community-centric (meta)data reporting formats
Source: Sci Data. 2022 Nov 14;9:700. doi: 10.1038/s41597-022-01606-w (PMC9663825; doi:10.1038/s41597-022-01606-w)
Supplement: Supplementary file 18 — CSV guidelines data dictionary [file 41597_2022_1606_MOESM18_ESM.xlsx]

## Sheet: File_3_Comma_seperated_values_c
Column_or_Row_Name	Unit	Definition
CSV reporting format guideline	N/A	These are the fields used for ESS-DIVE's Comma Separated Value files reporting format
AmeriFlux	N/A	Two publicly available datasets that were used to guide recommendations in the CSV reporting format: Loescher, H. AmeriFlux AmeriFlux CR-Lse La Selva. (2016) doi:10.17190/AMF/1246013.; Torn, M. & Dengel, S. AmeriFlux AmeriFlux US-NGB NGEE Barrow. (2018) doi:10.17190/AMF/1436326.
Environmental Data Initiative (EDI)	N/A	Two publicly available datasets that were used to guide recommendations in the CSV reporting format: Brokaw, N. Luquillo Forest Dynamics Plot (LFDP) Liana Data. (2017) doi:10.6073/PASTA/EABE6E15723324EA3938B456D5BB02C2.; Bueno de Mesquita, C. P. Plant colonization of moss-dominated soils in the alpine: Microbial and biogeochemical implications. (2019) doi:10.6073/PASTA/C0CACD100CD89DA258B40A77FBB…
MercurySFA	N/A	Two publicly available datasets that were used to guide recommendations in the CSV reporting format: Brooks, S. East Fork Poplar Creek sonde data at kilometer 16.2 water year 2019. (2019) doi:10.12769/1569821.; Riscassi, A. & Brooks, S. East Fork Poplar Creek discharge at kilometer 5.4 water year 2012. (2019) doi:10.12769/1489524.
National Ecological Observatory Network (NEON)	N/A	One publicly available datasets that was used to guide recommendations in the CSV reporting format:National Ecological Observatory Network (NEON). Coarse downed wood bulk density sampling (DP1.10014.001). (2022) doi:10.48443/Z0TG-QS14.
Next-Generation Ecosystem Experiments (NGEE) Arctic	N/A	Two publicly available datasets that were used to guide recommendations in the CSV reporting format: Salmon, V., Iversen, C., Childs, J. & VanderStel, H. NGEE arctic plant traits: Soil cores, Kougarok road mile marker 64, Seward peninsula, Alaska, 2016. (2019) doi:10.5440/1346200.; Philben, M. et al. Results of experimental additions of organic nitrogen on soil organic matter decomposition, telle…
Next-Generation Ecosystem Experiments (NGEE) Tropics	N/A	Two publicly available datasets that were used to guide recommendations in the CSV reporting format: Yaffar, D., Lugo, A. E., Silver, W., Cuevas, E. & Molina Colon, S. Plant root trait measurements raw data, 1962-2018, Island of Puerto Rico. (2019) doi:10.15486/NGT/1558773.; Norby, R. et al. Root-soil depth profile in Luquillo Experimental Forest, Puerto Rico, February, 2019. (2019) doi:10.15486/…
Oak Ridge National Laboratory Distributed Active Archive Center (ORNL DAAC)	N/A	Oak Ridge National Laboratory's Distributed Active Archive Center provides a formatting standard for Comma Separated Value files. https://daac.ornl.gov/submit/csvstandards/ (2018).; Data Quality Review Checklist. https://daac.ornl.gov/submit/qachecklist/ https://daac.ornl.gov/submit/qachecklist/ (2022).
Spruce and Peatland Responses Under Changing Environments (SPRUCE)	N/A	Two publicly available datasets that were used to guide recommendations in the CSV reporting format: Griffiths, N. & Sebestyen, S. SPRUCE porewater chemistry data for experimental plots beginning in 2013. (2016) doi:10.3334/CDIAC/SPRUCE.028.; McPartland, M. Y. et al. SPRUCE: NDVI data from selected SPRUCE experimental plots, 2016-2018. (2019) doi:10.25581/SPRUCE.057/1490190.
US Geological Survey (USGS)	N/A	One publicly available datasets that was used to guide recommendations in the CSV reporting format: Croteau, M. N., Sikder, M., Poulin, B. A. & Baalousha, M. Laboratory data to assess the effect of nanoparticle size and natural organic matter composition on the bioavailability of platinum nanoparticles to a model freshwater invertebrate species. (2020) doi:10.5066/P9G18URX.
Worldwide Hydrobiogeochemical Observation Network for Dynamic River Systems (WHONDRS)	N/A	Two publicly available datasets that were used to guide recommendations in the CSV reporting format: Danczak, R. E. et al. WHONDRS 48 Hour Diel Cycling Study at the Altamaha River in Georgia, USA. (2019) doi:10.15485/1577263.; Stegen, J. C. et al. WHONDRS 48 hour Diel cycling study at HJ Andrews Experimental Forest Watershed 1 (WS1). (2019) doi:10.15485/1509695.
