# Supplementary material for: Enabling FAIR data in Earth and environmental science with community-centric (meta)data reporting formats
Source: Sci Data. 2022 Nov 14;9:700. doi: 10.1038/s41597-022-01606-w (PMC9663825; doi:10.1038/s41597-022-01606-w)
Supplement: Supplementary file 19 — file-level metadata crosswalk [file 41597_2022_1606_MOESM19_ESM.xlsx]

## Sheet: File_2_file_level_metadata_cros
File-level metadata field	US Geological Survey (USGS)	National Ecological Observatory Network (NEON)	Consortium of Universities for the Advancement of Hydrologic Science_United States (CUAHSI)	Streamplus	Ameriflux	Consortium of Universities for the Advancement of Hydrologic Science_2 (CUAHSI)
Geographic location (latitude)	Units: Dec degrees Expected value example:43.123	Units: Dec degrees Expected value example:43.123	Units: Dec degrees Expected value example:43.123	Units: Dec degrees Expected value example:43.123	Units: Dec degrees Expected value example:43.123	Units: Dec degrees Expected value example:43.123
Geographic location (longitude)	Units: Dec degrees Expected value example:-119.259388	Units: Dec degrees Expected value example:-119.259388	Units: Dec degrees Expected value example:-119.259388	Units: Dec degrees Expected value example:-119.259388	Units: Dec degrees Expected value example:-119.259388	Units: Dec degrees Expected value example:-119.259388
Date/Time	Format: YYYY-MM-DD hh:mm:ss example:2020-07-02 14:03:05	Format:yyyy-mm-ddTHH:MM:SSZ, Example: 2020-07-06T12:12:10Z	Format: YYYY-MM-DD hh:mm:ss example:2020-07-02 14:03:05	Format: YYYY-MM-DD hh:mm:ss example:2020-07-02 14:03:05	Format:YYYYMMDDHHMM Example: 20200730120005	Format: dd-mm-YYYY hh:mm:ss example:21-Jun-2020 14:03:05
Timezone	Local Time (PST,MDT..)	UTC	Local Time	UTC	Local standard time	Local Time
Stage or gauge height or water depth	Units: feet Expected value example: 3.22	Units: m Expected value example: 45.12	Units: feet Expected value example: 3.22	Units: m Expected value example: 1.10161	Units: m Expected value example: 1.10161	Units: feet Expected value example: 150.2
Water elevation	Units: feet Expected value example: 3.22	N/A	Units: feet Expected value example: 3.22	Units: m Expected value example: 45.123	N/A	N/A
Water pressure	N/A	N/A	N/A	N/A	N/A	N/A
Electrical conductivity	N/A	N/A	N/A	N/A	N/A	N/A
Specific conductivity	Units: uS.per.cm Expected value example: 0.18	Units:microsiemensPerCentimeter ,Example value:38.91	Units: uS.per.cm Expected value example: 0.18	N/A	N/A	N/A
Water temperature	Units: degree Expected value example:26.1	Units: degree Expected value example:26.1	Units: degree Expected value example:26.1	Units: degree Expected value example:11.6272	Units: degree Expected value example:11.6272	N/A
Dissolved oxygen_1	Units: percent of saturation Expected value example:35.2	Units: percent of saturation Expected value example:0.24	Units: percent of saturation Expected value example:35.2	N/A	N/A	N/A
Dissolved oxygen_2	Units: mg.per.L Expected value example:12.5	Units: mg.per.L Expected value example:12.5	Units: mg.per.L Expected value example:12.5	Units: mg.per.L Expected value example:12.5	N/A	N/A
PH	Units:pH, Expected value example: 8.5	Units:pH, Expected value example: 8.5	Units:pH, Expected value example: 8.5	N/A	N/A	N/A
Missing (text)	N/A	N/A	N/A	N/A	N/A	N/A
Missing (value)	***	space/-1	***	N/A	-9999	N/A
Data Flag	P	With Data Flag. For example: buoyNAFlag	N/A	N/A	N/A	N/A
SiteName	Example: Taylor-Alligator Bayou Pump Sta nr Port Arthur, TX	Full and short name of site. Example: Hop Brook (HOPB)	N/A	Example:Caribou Creek at Poker Flats Downstream	Harvard Forest EMS Tower	N/A
Water body type	N/A	Lake/Stream	N/A	N/A	Sol water	N/A
Institution	Short name of institution: USGS	NEON	N/A	StreamPULSE-Core/StreamPULSE-Leveraged	AmeriFlux	N/A
ColumnHeader	column header text from Data File. Example: 139727_62619	Example:specificConductance	N/A	different format data table	Shortname. Example: soil temperature, TS	N/A
Sensor context	N/A	Buoy	N/A	N/A	N/A	N/A
Term	example: P Provisional data subject to revision	N/A	N/A	N/A	N/A	N/A
Definition	Example: mg.per.L milligrams per liter	short term with definition. Example, AIS Aquatic Instrument System	N/A	N/A	N/A	N/A
Sensor make	N/A	N/A	N/A	N/A	N/A	N/A
Sensor model	N/A	N/A	N/A	N/A	N/A	N/A
Sensor serial number	N/A	N/A	N/A	N/A	N/A	N/A
Sensor accuracy	N/A	N/A	N/A	N/A	N/A	N/A
Sensor range	N/A	N/A	N/A	N/A	N/A	N/A
Sensor calibration	N/A	N/A	N/A	N/A	N/A	N/A
Interval of sensor measurements	N/A	The frequency:0.0167Hz	N/A	N/A	N/A	N/A
QAQC of data	N/A	Issue Date: 2018-10-30 Issue: pH probe at S1 behaved poorly, with values commonly outside acceptable ranges. Date Range: 2017-09-22 to 2018-05-03 Location(s) Affected: PRIN (101.100) Resolution Date: 2018-10-30 Resolution: Manual flagging applied, sensor replaced	N/A	N/A	Quality control flag. _QC reports quality checks resulting from standard and centralized QA/QC of the data	N/A
DeploymentEnvironment	N/A	list 20 domin	N/A	N/A	N/A	N/A
Date and time sensor use began	N/A	Format:yyyy-mm-ddTHH:MM:SSZ, Example: 2020-07-06T00:00:00Z	N/A	Format: YYYY-MM-DD hh:mm:ss example:2020-07-02 14:03:05	Format:YYYYMMDDHHMM Example: 20200701120015	N/A
Date and time sensor use ended	N/A	Format:yyyy-mm-ddTHH:MM:SSZ, Example: 2020-07-06T00:00:00Z	N/A	Format: YYYY-MM-DD hh:mm:ss example:2020-07-05 18:00:10	Format:YYYYMMDDHHMM Example: 20200730120005	N/A
