# Supplementary material for: Enabling FAIR data in Earth and environmental science with community-centric (meta)data reporting formats
Source: Sci Data. 2022 Nov 14;9:700. doi: 10.1038/s41597-022-01606-w (PMC9663825; doi:10.1038/s41597-022-01606-w)
Supplement: Supplementary file 20 — file-level metadata data dictionary [file 41597_2022_1606_MOESM20_ESM.xlsx]

## Sheet: File_2_file_level_metadata_cros
Column_or_Row_Name	Unit	Definition
File-level metadata field	N/A	These are fields used for ESS-DIVE's File-level metadata reporting format
US Geological Survey (USGS)	N/A	United States Geological Survey provides instructions for creating Data Dictionaries as outlined in https://www.usgs.gov/data-management/data-dictionaries (2020).
National Ecological Observatory Network (NEON)	N/A	National Ecological Observatory Network's specification for naming research data files. NEON file naming conventions. https://data.neonscience.org/file-naming-conventions (2022).
Consortium of Universities for the Advancement of Hydrologic Science_United States (CUAHSI)	N/A	Controlled vocabulary for terms used by Consortium of Universities for the Advancement of Hydrologic Science United States as specified in Tarboton, D. G., Horsburgh, J. S. & Maidment, D. R. CUAHSI community Observations Data Model (ODM) version 1.1 design specifications. Des Doc (2008).
Streamplus	N/A	StreamPulse provides guidelines for uploading and processing sensor data. http://pulseofstreams.weebly.com/uploading_data.html (2022).
Ameriflux	N/A	The AmeriFlux Data Policy provides data management guidelines for Department of Energy funded project as specified in AmeriFlux Data Policy https://ameriflux.lbl.gov/data/data-policy/ (2021).
