# Supplementary material for: Enabling FAIR data in Earth and environmental science with community-centric (meta)data reporting formats
Source: Sci Data. 2022 Nov 14;9:700. doi: 10.1038/s41597-022-01606-w (PMC9663825; doi:10.1038/s41597-022-01606-w)
Supplement: Supplementary file 21 — dataset metadata crosswalk [file 41597_2022_1606_MOESM21_ESM.xlsx]

## Sheet: File_1_dataset_metadata_crosswa
ESS-DIVE Dataset Metadata Field	EML	JSON-LD	DataCite 4.1	OSTI	FGDC
Title	title	name	title	title	CDIAC/Product_title
Alternative Identifiers	alternateIdentifier	alternateName	alternateIdentifiers	other_identifying_numbers	CDIAC/Product_number
Abstract	abstract	description	description[@type=Abstract]	description	CDIAC/Notes
Keywords	keywords/keyword[../keywordThesaurus=*CATEGORICAL]	keywords	subjects	subject	mercury/Keywords
Data Variables	keywords/keyword[../keywordThesaurus=*VARIABLE]	variablesMeasured	subjects	subject	mercury/Keywords
Publication Date	pubDate	datePublished	publicationYear	publication_date	CDIAC/Initial_date_of_data_publication
Data Usage Rights	intellectualRights	license	rightsList	N/A	N/A
Project	publisher/organization	provider/name	publisher	originating_research_org	N/A
Funding Organizations	associatedParty/organizationName[../role=fundingOrganization]	funder	funderReference	sponsor_org	N/A
DOE Contracts	project/funding	award	N/A	doe_contract_number	N/A
Related References	additionalInfo/section/para[../title=Related References]	citation	relatedIdentifier	related_resource	N/A
Contact Person First Name	contact/individualName/givenName	editor/givenName	contributor[@type=ContactPerson]/givenName	contact_name	mercury/CDIAC/CDIAC_contact
Contact Person Last Name	contact/individualName/surName	editor/familyName	contributor[@type=ContactPerson]/familyName	contact_name	mercury/CDIAC/CDIAC_contact
Contact Person Organization	contact/organizationName	editor/affiliation	contributor[@type=ContactPerson]/affiliation	contact_org	mercury/CDIAC/CDIAC_contact
Contact Person Email	contact/electronicMailAddress	editor/email	N/A	contact_email	mercury/CDIAC/CDIAC_contact
Contact Person ORCID	contact/userID[@directory=https://orcid.org]	editor/@id	contributor[@type=ContactPerson]nameIdentifier[@nameIdentifierScheme=ORCID]	N/A	N/A
Creator First Name	creator/individualName/givenName	creator/givenName	creator/givenName	creators_detail/first_name	CDIAC/Author
Creator Last Name	creator/individualName/surName	creator/familyName	creator/familyName	creators_detail/last_name	CDIAC/Author
Creator Organization	creator/organizationName	creator/affiliation	creator/affiliation	creators_detail/affiliation_name	CDIAC/Author
Creator Email	creator/electronicMailAddress	creator/email	N/A	creators_detail/private_email	CDIAC/Author
Creator ORCID	creator/userID[@directory=https://orcid.org]	creator/@id	creator/nameIdentifier[@nameIdentifierScheme=ORCID]	creators_detail/orcid	N/A
Contributor First Name	associatedParty[@role=contributor]/individualName/givenName	contributor/givenName	contributor[@type=Other]/givenName	contributor/first_name	N/A
Contributor Last Name	associatedParty[@role=contributor]/individualName/lastName	contributor/familyName	contributor[@type=Other]/familyName	contributor/last_name	N/A
Contributor Organization	associatedParty[@role=contributor]/organizationName	contributor/affiliation	contributor[@type=Other]/affiliation	contributor/affiliation_name	N/A
Contributor Email	associatedParty[@role=contributor]/electronicMailAddress	contributor/email	N/A	contributor/private_email	N/A
Contributor ORCID	associatedParty[@role=contributor]/userID[@directory=https://orcid.org]	contributor/@id	contributor[@type=Other]nameIdentifier[@nameIdentifierScheme=ORCID]	contributor/orcid	N/A
Start Date	temporalCoverage/*/beginDate/calendarDate	temporalCoverage	dates/date	N/A	timeinfo/rngdates/begdate
End Date	temporalCoverage/*/endDate/calendarDate	temporalCoverage	dates/date	N/A	timeinfo/rngdates/enddate
Location Description	geographicCoverage/geographicDescription	spatialCoverage/description	geoLocation/geoLocationPlace	geolocation/place	CDIAC/Site_info/Site_name
Northwest Coordinate	geographicCoverage/*/northBoundingCoordinate geographicCoverage/*/westBoundingCoordinate	spatialCoverage/geo/latitude spatialCoverage/geo/longitude	geoLocation/geoLocationPoint	geolocation/boundingBox/northLatitude geolocation/boundingBox/westLongitude	idinfo/spdom/bounding/northbc idinfo/spdom/bounding/westbc
Southeast Coordinate	geographicCoverage/*/southBoundingCoordinate geographicCoverage/*/eastBoundingCoordinate	spatialCoverage/geo/latitude spatialCoverage/geo/longitude	geoLocation/geoLocationPoint	geolocation/boundingBox/southLatitude geolocation/boundingBox/eastLongitude	idinfo/spdom/bounding/southbc idinfo/spdom/bounding/eastbc
Methods	methods/methodStep/description	measurementTechnique	N/A	N/A	N/A
N/A	N/A	distribution/name	N/A	N/A	N/A
N/A	N/A	distribution/encodingFormat	N/A	N/A	N/A
