# Supplementary material for: Enabling FAIR data in Earth and environmental science with community-centric (meta)data reporting formats
Source: Sci Data. 2022 Nov 14;9:700. doi: 10.1038/s41597-022-01606-w (PMC9663825; doi:10.1038/s41597-022-01606-w)
Supplement: Supplementary file 22 — dataset metadata data dictionary [file 41597_2022_1606_MOESM22_ESM.xlsx]

## Sheet: File_1_dataset_metadata_crosswa
Column_or_Row_Name	Unit	Definition
ESS-DIVE Dataset Metadata Field	N/A	These are the fields used for ESS-DIVE's dataset metadata reporting format
EML	N/A	Ecological Metadata Language as specified in Jones, M. et al. Ecological Metadata Language version 2.2.0. (KNB Data Repository, 2019). doi:10.5063/F11834T2.
JSON-LD	N/A	JavaScript Object Notation for Linking Data. JSON for Linking Data https://json-ld.org/ (2016).
DataCite 4.1	N/A	DataCite is an organization that assigns persistent identifiers to research products as specified in Brase, J. DataCite - A Global Registration Agency for Research Data. in 2009 Fourth International Conference on Cooperation and Promotion of Information Resources in Science and Technology 257–261 (ieeexplore.ieee.org, 2009)
OSTI	N/A	Office of Science and Technical Information Announcement Notice 241.6. Instructions for announcement of U.S. Department of Energy (DOE) publicly available scientific research datasets https://www.osti.gov/elink/F2416instruct.jsp (2017).
FGDC	N/A	Specifications for providing geospatial data in machine readable format. Federal Geographic Data Committee Content Standard for Digital Geospatial Metadata. https://ci.nii.ac.jp/naid/10016800076/ (1998).
