# Supplementary material for: Enabling FAIR data in Earth and environmental science with community-centric (meta)data reporting formats
Source: Sci Data. 2022 Nov 14;9:700. doi: 10.1038/s41597-022-01606-w (PMC9663825; doi:10.1038/s41597-022-01606-w)
Supplement: Supplementary file 23 — File level metadata [file 41597_2022_1606_MOESM23_ESM.xlsx]

## Sheet: flmd
File_Name	File_Description	Standard
File_1_dataset_metadata_crosswalk.csv	Crosswalk of existing data standards, data resources, and other data systems for dataset metadata reporting format	ESS-DIVE CSV reporting format
File_2_file-level_metadata_crosswalk.csv	Crosswalk of existing data standards, data resources, and other data systems for file-level metadata reporting format	ESS-DIVE CSV reporting format
File_3_csv_guidelines_crosswalk.csv	Crosswalk of existing data standards, data resources, and other data systems for CSV reporting format	ESS-DIVE CSV reporting format
File_4_sampleID_crosswalk.csv	Crosswalk of existing data standards, data resources, and other data systems for sample ID reporting format	ESS-DIVE CSV reporting format
File_5_location_metadata_crosswalk.csv	Crosswalk of existing data standards, data resources, and other data systems for location metadata reporting format	ESS-DIVE CSV reporting format
File_6_amplicon_abundance_tables_crosswalk.csv	Crosswalk of existing data standards, data resources, and other data systems for amplicon abundance reporting format	ESS-DIVE CSV reporting format
File_7_leaf-level_gas_exchange_crosswalk.csv	Crosswalk of existing data standards, data resources, and other data systems for leaf-level gas exchange reporting format	ESS-DIVE CSV reporting format
File_8_soil_respiration_crosswalk.csv	Crosswalk of existing data standards, data resources, and other data systems for soil respiration reporting format	ESS-DIVE CSV reporting format
File_9_water_and_soil_chemistry_crosswalk.csv	Crosswalk of existing data standards, data resources, and other data systems for water and soil chemistry reporting format	ESS-DIVE CSV reporting format
File_10_hydrologic_monitoring_crosswalk.csv	Crosswalk of existing data standards, data resources, and other data systems for hydrologic monitoring reporting format	ESS-DIVE CSV reporting format
File_1_dataset_metadata_crosswalk_dd.csv	Data dictionary describing terms used in crosswalk for metadata reporting format	ESS-DIVE CSV reporting format
File_2_file-level_metadata_crosswalk_dd.csv	Data dictionary describing terms used in crosswalk for file-level metadata reporting format	ESS-DIVE CSV reporting format
File_3_csv_guidelines_crosswalk_dd.csv	Data dictionary describing terms used in crosswalk for CSV reporting format	ESS-DIVE CSV reporting format
File_4_sampleID_crosswalk_dd.csv	Data dictionary describing terms used in crosswalk for sample ID reporting format	ESS-DIVE CSV reporting format
File_5_location_metadata_crosswalk_dd.csv	Data dictionary describing terms used in crosswalk for location metadata reporting format	ESS-DIVE CSV reporting format
File_6_amplicon_abundance_tables_crosswalk_dd.csv	Data dictionary describing terms used in crosswalk for amplicon abundance reporting format	ESS-DIVE CSV reporting format
File_7_leaf-level_gas_exchange_crosswalk_dd.csv	Data dictionary describing terms used in crosswalk for leaf-level gas exchange reporting format	ESS-DIVE CSV reporting format
File_8_soil_respiration_crosswalk_dd.csv	Data dictionary describing terms used in crosswalk for soil respiration reporting format	ESS-DIVE CSV reporting format
File_9_water_and_soil_chemistry_crosswalk_dd.csv	Data dictionary describing terms used in crosswalk for water and soil chemistry reporting format	ESS-DIVE CSV reporting format
File_10_hydrologic_monitoring_crosswalk_dd.csv	Data dictionary describing terms used in crosswalk for hydrologic monitoring reporting format	ESS-DIVE CSV reporting format
